# Supplementary material for: Time Course Transcriptome Changes in Shewanella algae in Response to Salt Stress
Source: PLoS One. 2014 May 1;9(5):e96001. doi: 10.1371/journal.pone.0096001 (PMC4006864; doi:10.1371/journal.pone.0096001)
Supplement: Table S2 — The raw data and the complete list of up and down regulated genes. (XLS) [file pone.0096001.s004.xls]

GeneID	Length	h0-Expression	h0-RPKM	h14-Expression	h14-RPKM	log2 Ratio(h14/h0)	Up-Down-Regulation(h14/h0)	P-value	FDR	h1-Expression	h1-RPKM	log2 Ratio(h1/h0)	Up-Down-Regulation(h1/h0)	P-value	FDR	h4-Expression	h4-RPKM	log2 Ratio(h4/h0)	Up-Down-Regulation(h4/h0)	P-value	FDR	GO Component	GO Function	GO Process	KEGG
MAS2736GL002379	741	208	30.6128413017067	417	64.2875952099285	1.07040343176532	Up	2.08832e-19	5.80395611368143e-19	0	0	-	-	-	-	0	0	-	-	-	-	-	-	-	K06133//4'-phosphopantetheinyl transferase [EC:2.7.8.-]
MAS2736GL000107	1350	351	28.3551442557058	927	78.4431995077118	1.46803788478272	Up	2.05284e-66	1.26017404379562e-65	0	0	-	-	-	-	799	64.8494756014927	1.193484412345	Up	2.72346e-41	1.12366156932153e-40	-	-	-	-
MAS2736GL002645	996	261	28.5785165691196	941	107.929364160657	1.91708449262039	Up	9.97626e-98	8.25790812992126e-97	0	0	-	-	-	-	601	66.1163075697924	1.21007512386289	Up	3.93786e-32	1.38385766834171e-31	-	GO:0016829//lyase activity	GO:0006779//porphyrin-containing compound biosynthetic process	K01772//ferrochelatase [EC:4.99.1.1]
MAS2736GL004064	2169	62	3.11738650185084	3746	197.295670249291	5.98387845031792	Up	0	0	156	7.64684814724027	1.2945281898044	Up	3.63764e-10	7.6994571024735e-10	864	43.6463215843116	3.80745113149818	Up	1.035156e-182	1.22008836404494e-181	GO:0019867//outer membrane	GO:0004871//signal transducer activity	GO:0051234//establishment of localization	K02014//iron complex outermembrane recepter protein
MAS2736GL000508	267	93	37.9865804635644	801	342.713007557964	3.17343919776242	Up	9.70266e-149	1.09382534316354e-147	1131	450.369283997716	3.56754668421082	Up	7.0367e-222	6.89366427570093e-221	1913	785.049726083798	4.36922228695967	Up	0	0	-	-	-	K14393//cation/acetate symporter
MAS2736GL001979	618	802	141.528663760742	150	27.7275896082495	-2.35170015949729	Down	5.08884e-102	4.30554772635815e-101	86	14.795423328949	-3.2578713904238	Down	1.315942e-150	1.01057597179487e-149	165	29.2542471986271	-2.27437627248752	Down	1.381944e-100	1.06788895469613e-99	-	GO:0051540	-	K03424//TatD DNase family protein [EC:3.1.21.-]
MAS2736GL000554	2217	57	2.80393328228589	1581	81.4658344533366	4.86067121465538	Up	0	0	183	8.77612532106115	1.64613210544833	Up	4.40592e-16	1.09120038747785e-15	2094	103.491442888331	5.20591565248766	Up	0	0	GO:0019867//outer membrane	GO:0046914//transition metal ion binding;GO:0004871//signal transducer activity;GO:0005381//iron ion transmembrane transporter activity	GO:0015688//iron chelate transport	K02014//iron complex outermembrane recepter protein
MAS2736GL001374	183	2669	1590.58175742915	0	0	-	-	-	-	8736	5075.50143910597	1.67399583210691	Up	0	0	0	0	-	-	-	-	GO:0030529//ribonucleoprotein complex	GO:0005198//structural molecule activity	GO:0010467//gene expression	K02907//large subunit ribosomal protein L30
MAS2736GL001116	1269	10	0.859403050727581	31	2.79067592180113	1.69920779196126	Up	0.000548784	0.000835192442996743	0	0	-	-	-	-	0	0	-	-	-	-	-	GO:0070566//adenylyltransferase activity;GO:0032559	GO:0005977//glycogen metabolic process	K00975//glucose-1-phosphate adenylyltransferase [EC:2.7.7.27]
MAS2736GL003766	198	285	156.977779970399	0	0	-	-	-	-	111	59.6039728399838	-1.39707996137297	Down	6.8095e-20	1.83733806306306e-19	0	0	-	-	-	-	-	-	-	-
MAS2736GL000141	1452	523	39.2819994854157	0	0	-	-	-	-	1074	78.6420968429271	1.0014334230675	Up	4.44458e-41	1.64050386795775e-40	0	0	-	-	-	-	-	-	-	K02488//two-component system, cell cycle response regulator;K00936//[EC:2.7.3.-]
MAS2736GL002781	837	285	37.1345285951482	1218	166.238328636241	2.16241988531598	Up	4.03252e-147	4.50977303191489e-146	0	0	-	-	-	-	0	0	-	-	-	-	-	-	-	-
MAS2736GL003393	636	73	12.5176918884042	259	46.5213149672499	1.89392330526829	Up	1.12122e-27	3.82378759124088e-27	288	48.1451774495331	1.94342272389133	Up	2.42568e-30	7.86002800618238e-30	224	38.5908514217681	1.62429030289918	Up	2.44548e-19	6.60311073359073e-19	-	-	-	K00520//mercuric reductase [EC:1.16.1.1]
MAS2736GL003645	858	112	14.2360415843601	340	45.2690064373379	1.66897559054184	Up	2.53778e-30	9.23128451557093e-30	355	43.990458125144	1.62764257366347	Up	2.50554e-29	7.92287271493213e-29	318	40.6100280883167	1.51228797294834	Up	2.56956e-24	7.85850857142857e-24	-	-	-	K15269//probable blue pigment (indigoidine) exporter
MAS2736GL004161	1095	356	35.4563798912233	0	0	-	-	-	-	0	0	-	-	-	-	744	74.4478695334228	1.07018531986322	Up	1.23986e-32	4.4051249449619e-32	GO:0044424//intracellular part	GO:0046872//metal ion binding;GO:0016616//oxidoreductase activity, acting on the CH-OH group of donors, NAD or NADP as acceptor;GO:0000166//nucleotide binding	GO:0008652//cellular amino acid biosynthetic process;GO:0006551//leucine metabolic process	K00052//3-isopropylmalate dehydrogenase [EC:1.1.1.85]
MAS2736GL004340	360	5251	1590.73571032811	0	0	-	-	-	-	0	0	-	-	-	-	11016	3352.85586620483	1.07569630352831	Up	0	0	GO:0030313	GO:0022890//inorganic cation transmembrane transporter activity	GO:0006826//iron ion transport	K03832//periplasmic protein TonB
MAS2736GL004249	2355	2541	117.671764745629	0	0	-	-	-	-	6009	271.286830831475	1.20505082780953	Up	6.16782e-298	7.34706513068181e-297	0	0	-	-	-	-	-	GO:0051536//iron-sulfur cluster binding;GO:0043169//cation binding	-	K03423//[EC:1.8.-.-]
MAS2736GL002170	186	20	11.7266932405731	0	0	-	-	-	-	54	30.8672710261119	1.39628168860513	Up	0.00010205	0.000168131886051081	54	31.810776719211	1.4397193469977	Up	5.9683e-05	9.66537506754149e-05	-	GO:0003676//nucleic acid binding;GO:0003824//catalytic activity	GO:0006310//DNA recombination	-
MAS2736GL002801	1290	163	13.7802281266549	329	29.1350334590621	1.08015519596591	Up	7.67236e-16	1.92610589850746e-15	0	0	-	-	-	-	0	0	-	-	-	-	-	GO:0008081//phosphoric diester hydrolase activity	GO:0019400	K01126//glycerophosphoryl diester phosphodiesterase [EC:3.1.4.46]
MAS2736GL002506	1137	67	6.42647542497899	186	18.6879564367579	1.540009197112	Up	1.51075e-15	3.76568094250148e-15	344	32.1673583721741	2.32349784557335	Up	1.152216e-44	4.44047949264706e-44	185	17.8280860436504	1.47205220978013	Up	2.98652e-14	7.14856698231603e-14	-	GO:0016831//carboxy-lyase activity	GO:0030001//metal ion transport	K01572//oxaloacetate decarboxylase, beta subunit [EC:4.1.1.3]
MAS2736GL000250	360	38899	11784.0465427639	15533	4929.03809851653	-1.25745699629173	Down	0	0	0	0	-	-	-	-	18237	5550.65653885054	-1.08610470311871	Down	0	0	GO:0030529//ribonucleoprotein complex	GO:0003723//RNA binding;GO:0005198//structural molecule activity	GO:0010467//gene expression;GO:0022618//ribonucleoprotein complex assembly	K02887//large subunit ribosomal protein L20
MAS2736GL001881	135	177	142.987479580055	2157	1825.26409210501	3.6741444875392	Up	0	0	72	56.7043201072279	-1.33435826731166	Down	3.89214e-12	8.77405538709677e-12	62	50.3212451475913	-1.50664929997454	Down	4.6923e-14	1.11488622876557e-13	-	-	-	-
MAS2736GL002184	786	522	72.4279961904406	6648	966.223950061639	3.73773824666221	Up	0	0	0	0	-	-	-	-	1085	151.251834174535	1.06233327048354	Up	2.82038e-46	1.2576317194474e-45	-	-	-	K02020//molybdate transport system substrate-binding protein
MAS2736GL001500	1767	6	0.370316628649678	114	7.37017220554762	4.31486708990533	Up	2.34714e-28	8.18385049751244e-28	0	0	-	-	-	-	315	19.5329330731997	5.72100545738771	Up	1.703176e-85	1.1601504051948e-84	-	-	-	K02471//putative ATP-binding cassette transporter
MAS2736GL003668	2154	91	4.60738184284913	1180	62.5814529431132	3.76371608051225	Up	1.729694e-253	2.77609285114504e-252	314	15.498917578055	1.75014839002196	Up	8.9796e-29	2.8266863963964e-28	626	31.8435950176936	2.78898414645551	Up	7.43034e-100	5.68936252554744e-99	GO:0019867//outer membrane	GO:0004871//signal transducer activity	GO:0051234//establishment of localization	K02014//iron complex outermembrane recepter protein
MAS2736GL000350	1581	1143	78.8447669057358	0	0	-	-	-	-	5668	381.167085350768	2.27333663603257	Up	0	0	4930	341.671305502636	2.11552218277238	Up	0	0	-	-	-	K09760//DNA recombination protein RmuC
MAS2736GL004203	2061	1429	75.6158346236025	0	0	-	-	-	-	3720	191.903266738435	1.3436189862286	Up	4.1846e-219	4.07100412993039e-218	0	0	-	-	-	-	GO:0016020//membrane	GO:0072509;GO:0015662//ATPase activity, coupled to transmembrane movement of ions, phosphorylative mechanism;GO:0000166//nucleotide binding;GO:0046915//transition metal ion transmembrane transporter activity	GO:0009987//cellular process;GO:0008152//metabolic process;GO:0006812//cation transport	K01534//Cd2+/Zn2+-exporting ATPase [EC:3.6.3.3 3.6.3.5]
MAS2736GL001824	840	15	1.94746869888089	598	81.3263406824058	5.38405065505134	Up	1.427114e-161	1.69520179943503e-160	0	0	-	-	-	-	228	29.7405515676433	3.93275935827782	Up	1.459908e-50	6.83680130357143e-50	-	-	-	K02016//iron complex transport system substrate-binding protein
MAS2736GL001753	618	416	73.4113767138015	0	0	-	-	-	-	200	34.407961230114	-1.09326124703734	Down	9.01248e-20	2.42706028516378e-19	177	31.3818288130727	-1.22607422833651	Down	4.63616e-23	1.36995263098592e-22	-	-	-	K15634//probable phosphoglycerate mutase [EC:5.4.2.1]
MAS2736GL004014	255	207	88.5296359114797	497	222.651457197788	1.3305546605247	Up	1.392328e-31	5.16746623124448e-31	0	0	-	-	-	-	0	0	-	-	-	-	-	-	-	K09806//hypothetical protein
MAS2736GL002073	762	441	63.1163871227855	0	0	-	-	-	-	1016	141.76080026807	1.16737212254368	Up	1.797824e-49	7.29745985672798e-49	0	0	-	-	-	-	-	-	-	-
MAS2736GL003485	654	149	24.8466037055997	0	0	-	-	-	-	399	64.8653203061466	1.38439869708921	Up	3.87398e-26	1.16108635739814e-25	0	0	-	-	-	-	-	-	-	K09125//hypothetical protein
MAS2736GL003852	1350	3264	263.678606412034	9934	840.620004217486	1.67267326592749	Up	0	0	0	0	-	-	-	-	0	0	-	-	-	-	-	-	-	-
MAS2736GL003280	1926	68	3.85044693942806	22	1.30489549433631	-1.5610916461513	Down	2.42618e-06	4.30831372466216e-06	26	1.43527289991036	-1.42370084178022	Down	6.70372e-06	1.17856175932914e-05	31	1.76359504021932	-1.12650659114188	Down	0.000200812	0.000315819772113943	-	-	-	K02198//cytochrome c-type biogenesis protein CcmF
MAS2736GL001070	582	513	96.1286611365126	1238	243.000402838923	1.33792016006896	Up	9.59148e-77	6.65547415841584e-76	0	0	-	-	-	-	1151	216.693456303583	1.17261704224677	Up	3.83878e-57	1.93135741966427e-56	-	GO:0004601//peroxidase activity	GO:0008152//metabolic process;GO:0006950//response to stress	K00432//glutathione peroxidase [EC:1.11.1.9]
MAS2736GL001735	657	304	50.4622635155987	1155	200.828779162582	1.99268919932158	Up	9.11968e-126	8.98085583138173e-125	0	0	-	-	-	-	0	0	-	-	-	-	-	-	-	K07567//TdcF protein;K15352//secreted effector protein PipB2
MAS2736GL002325	1098	134	13.3094764265958	0	0	-	-	-	-	46	4.4542327953082	-1.57920495307173	Down	7.5517e-12	1.69237189203634e-11	0	0	-	-	-	-	-	GO:0004871//signal transducer activity	GO:0006351//transcription, DNA-dependent;GO:0007165//signal transduction	K11527//two-component system, unclassified family, sensor histidine kinase and response regulator [EC:2.7.13.3];K07814//putative two-component system response regulator;K02488//two-component system, cell cycle response regulator;K11521//two-component system, OmpR family, manganese sensing response regulator;K07712//two-component system, NtrC family, nitrogen regulation response regulator GlnG
MAS2736GL002622	198	527	290.271193138247	0	0	-	-	-	-	131	70.3434274057467	-2.04491386877074	Down	1.41064e-59	6.31250108858058e-59	154	85.2214635564047	-1.76811267122072	Down	2.0066e-48	9.1817814612868e-48	-	-	-	-
MAS2736GL000582	405	205	55.2023226250683	0	0	-	-	-	-	0	0	-	-	-	-	470	127.155834512731	1.20379678678114	Up	2.76904e-25	8.65144589724497e-25	-	GO:0016829//lyase activity	-	K05521//ADP-ribosylglycohydrolase [EC:3.2.-.-]
MAS2736GL000345	990	32	3.52511505898441	113	13.0392491091077	1.88711853887693	Up	7.65192e-13	1.77280019834711e-12	0	0	-	-	-	-	0	0	-	-	-	-	-	-	-	K02051//NitT/TauT family transport system substrate-binding protein
MAS2736GL000338	813	1432	192.092755105359	0	0	-	-	-	-	665	86.9658045924966	-1.14328296554668	Down	1.07225e-68	5.16775201149425e-68	0	0	-	-	-	-	-	GO:0016787//hydrolase activity	-	K01069//hydroxyacylglutathione hydrolase [EC:3.1.2.6]
MAS2736GL001807	375	410	119.237016870148	1524	464.261887571855	1.96110666444962	Up	6.64124e-162	7.93364039772727e-161	1923	545.212037830996	2.19298522916347	Up	3.25104e-225	3.19990861971831e-224	2143	626.158616233286	2.39269597489268	Up	6.05248e-284	1.00778595555556e-282	-	-	-	K04337//curli production assembly/transport component CsgE
MAS2736GL003677	1020	61	6.52211085821288	159	17.8076366672276	1.44908519418322	Up	1.845864e-12	4.20696917073171e-12	0	0	-	-	-	-	0	0	-	-	-	-	GO:0044424//intracellular part	GO:0004871//signal transducer activity;GO:0051723	GO:0007600//sensory perception;GO:0006351//transcription, DNA-dependent;GO:0007165//signal transduction;GO:0042221//response to chemical stimulus	K03412//two-component system, chemotaxis family, response regulator CheB [EC:3.1.1.61]
MAS2736GL003088	396	579	159.456376496248	0	0	-	-	-	-	234	62.8258092097127	-1.34373253707681	Down	1.237878e-36	4.39493857239627e-36	0	0	-	-	-	-	-	GO:0015036//disulfide oxidoreductase activity	GO:0018904;GO:0019725//cellular homeostasis	K03672//thioredoxin 2 [EC:1.8.1.8]
MAS2736GL002236	444	56093	13777.9375150321	18057	4645.92250561123	-1.56832294514345	Down	0	0	0	0	-	-	-	-	16659	4111.11301559694	-1.7447590026932	Down	0	0	-	GO:0016879//ligase activity, forming carbon-nitrogen bonds	GO:0010467//gene expression	K09117//hypothetical protein
MAS2736GL004143	1296	2576	216.770096161854	0	0	-	-	-	-	9368	768.527301453285	1.82593076371562	Up	0	0	5903	499.069741441921	1.20307568805453	Up	5.54504e-297	9.49672973061224e-296	GO:0044424//intracellular part	GO:0016881//acid-amino acid ligase activity;GO:0032559	GO:0000270//peptidoglycan metabolic process;GO:0045229//external encapsulating structure organization;GO:0065008;GO:0009987//cellular process	K01925//UDP-N-acetylmuramoylalanine--D-glutamate ligase [EC:6.3.2.9]
MAS2736GL001993	522	1831	382.539560361018	0	0	-	-	-	-	715	145.630707171939	-1.39329436280256	Down	2.6424e-118	1.74207283018868e-117	882	185.136282898396	-1.04702129051823	Down	1.007078e-74	6.20513845521292e-74	-	GO:0003824//catalytic activity;GO:0016209//antioxidant activity;GO:0043169//cation binding	GO:0072593//reactive oxygen species metabolic process	K04565//Cu/Zn superoxide dismutase [EC:1.15.1.1]
MAS2736GL000524	1449	113	8.50488745791463	0	0	-	-	-	-	237	17.3899118341266	1.0318865678121	Up	1.093176e-10	2.35060870153846e-10	0	0	-	-	-	-	GO:0031224//intrinsic to membrane	GO:0046873//metal ion transmembrane transporter activity;GO:0051183//vitamin transporter activity;GO:0031420	GO:0035461;GO:0035725//sodium ion transmembrane transport	K14392//sodium/pantothenate symporter
MAS2736GL002934	306	358	127.591021160667	887	331.139910352848	1.37591409349856	Up	7.48522e-58	4.14694994729908e-57	1316	457.248071452891	1.84145027780001	Up	1.858334e-123	1.26699096943089e-122	1006	360.221816545139	1.49735875226286	Up	2.6745e-72	1.61703198847262e-71	-	-	-	-
MAS2736GL004325	852	269	34.4327094834997	2423	324.880131969072	3.23805590335647	Up	0	0	707	88.2261318569765	1.3574263235818	Up	8.9754e-44	3.42125929090909e-43	1902	244.604462300224	2.82859910802553	Up	3.6582e-304	6.39575299999999e-303	-	-	-	K12600//superkiller protein 3
MAS2736GL001823	1020	6	0.641519100807824	283	31.6953533133673	5.62663531857247	Up	1.176826e-78	8.27517279264214e-78	0	0	-	-	-	-	134	14.3945497267541	4.48788662945821	Up	5.43116e-33	1.94115394889267e-32	GO:0016020//membrane	-	-	K02015//iron complex transport system permease protein
MAS2736GL000441	975	2057	230.084937806654	0	0	-	-	-	-	5765	628.654625804171	1.45010109534323	Up	0	0	5123	575.722493801487	1.32320703765122	Up	4.1522e-299	7.19943438016528e-298	GO:0044424//intracellular part	GO:0016747//transferase activity, transferring acyl groups other than amino-acyl groups	GO:0006644//phospholipid metabolic process;GO:0006631//fatty acid metabolic process	K03621//glycerol-3-phosphate acyltransferase PlsX [EC:2.3.1.15]
MAS2736GL002692	1317	152	12.5868288267837	0	0	-	-	-	-	1404	113.344056706361	3.17072198819001	Up	2.04598e-247	2.144698535e-246	556	46.2575337494575	1.87777349900151	Up	1.525586e-55	7.54877223584906e-55	-	GO:0048037//cofactor binding;GO:0008483//transaminase activity	GO:0006768//biotin metabolic process	K00833//adenosylmethionine-8-amino-7-oxononanoate aminotransferase [EC:2.6.1.62]
MAS2736GL002668	1029	737	78.1107173374269	0	0	-	-	-	-	1571	162.322315758847	1.05526893752816	Up	1.926218e-64	8.99402235412027e-64	0	0	-	-	-	-	-	GO:0016740//transferase activity	GO:0008152//metabolic process	K00912//tetraacyldisaccharide 4'-kinase [EC:2.7.1.130]
MAS2736GL002260	432	422	106.533750675818	939	248.308267050099	1.22082173540833	Up	4.5466e-51	2.31178391777509e-50	0	0	-	-	-	-	0	0	-	-	-	-	-	-	-	-
MAS2736GL001966	2592	560	23.5619669741145	1261	55.5762734735845	1.238009119845	Up	1.907132e-69	1.21140333232628e-68	0	0	-	-	-	-	1612	68.1433528040299	1.53211295130459	Up	1.245292e-118	1.08183131097308e-117	GO:0030313	GO:0004518//nuclease activity	-	K07004//
MAS2736GL002597	318	392	134.436581376835	977	350.97548048651	1.38444448431492	Up	3.97412e-64	2.35700629055007e-63	0	0	-	-	-	-	0	0	-	-	-	-	GO:0044464//cell part	GO:0046914//transition metal ion binding	-	-
MAS2736GL001396	138	1984	1567.90987188741	831	687.909442706928	-1.18855206715478	Down	1.941002e-96	1.59101625925926e-95	5098	3927.6986943838	1.32484162896435	Up	3.96314e-293	4.65474678431372e-292	0	0	-	-	-	-	GO:0030529//ribonucleoprotein complex	GO:0003723//RNA binding;GO:0005198//structural molecule activity	GO:0010467//gene expression	K02867//large subunit ribosomal protein L11
MAS2736GL002316	459	9971	2369.1062793166	3222	801.903638599681	-1.56284213047571	Down	0	0	2603	602.946671728407	-1.97424060791089	Down	0	0	2399	572.678686475672	-2.048545103629	Down	0	0	GO:0044464//cell part	GO:0005506//iron ion binding	-	-
MAS2736GL001133	522	11	2.29816229599738	367	80.3165222054744	5.12714421066766	Up	1.915204e-97	1.58220684086444e-96	625	127.299569206241	5.79160304224118	Up	1.355984e-165	1.09761407567568e-164	468	98.2355786807817	5.41769304066769	Up	1.558258e-123	1.39115969531915e-122	-	-	-	-
MAS2736GL003794	840	73	9.47768100122035	252	34.2713007557964	1.85439494108165	Up	2.96788e-26	9.77285465935787e-26	0	0	-	-	-	-	173	22.5662957070276	1.2515636084783	Up	8.61642e-11	1.83711881707317e-10	-	-	-	K12510//tight adherence protein B
MAS2736GL001222	525	31	6.43962983096616	177	38.5144141827045	2.58034881615787	Up	8.92494e-28	3.0536511554109e-27	0	0	-	-	-	-	130	27.1317312546921	2.07493144236317	Up	6.21054e-16	1.54931188109394e-15	GO:0019867//outer membrane	GO:0005488//binding	GO:0051234//establishment of localization	K03098//outer membrane lipoprotein Blc
MAS2736GL002708	411	1370	363.527490457767	0	0	-	-	-	-	643	166.336121482425	-1.12796296919091	Down	1.992632e-64	9.29377750389321e-64	0	0	-	-	-	-	-	-	-	-
MAS2736GL001695	2337	26320	1228.24692539774	0	0	-	-	-	-	6190	281.610832368213	-2.12482589319195	Down	0	0	0	0	-	-	-	-	GO:0044424//intracellular part	GO:0046914//transition metal ion binding;GO:0016620//oxidoreductase activity, acting on the aldehyde or oxo group of donors, NAD or NADP as acceptor;GO:0051536//iron-sulfur cluster binding	GO:0015980//energy derivation by oxidation of organic compounds	K00123//formate dehydrogenase, alpha subunit [EC:1.2.1.2]
MAS2736GL002053	405	239	64.3578297921528	503	141.880364445807	1.14048735828652	Up	2.0732e-25	6.69056485034536e-25	802	210.541040398133	1.7099138998032	Up	1.05907e-68	5.11010415420023e-68	583	157.727343661536	1.29324520494133	Up	1.83964e-34	6.72398034843206e-34	-	-	-	-
MAS2736GL003586	657	6	0.995965727281553	0	0	-	-	-	-	29	4.6929945294224	2.23634077573544	Up	9.46846e-05	0.000156242631955923	0	0	-	-	-	-	GO:0044464//cell part	-	GO:0044267//cellular protein metabolic process	K07346//fimbrial chaperone protein
MAS2736GL002487	303	23	8.27834879260261	78	29.4077168201553	1.82877983926698	Up	5.95308e-09	1.18582195168167e-08	106	37.1946654168698	2.16768077983521	Up	1.099412e-13	2.56529466666667e-13	82	29.6527298937419	1.84074998828266	Up	3.28414e-09	6.5871182791587e-09	GO:0031224//intrinsic to membrane	-	GO:0009987//cellular process	K05589//cell division protein FtsB
MAS2736GL002598	360	373	112.996461617289	887	281.468923799921	1.31669805050758	Up	3.48528e-54	1.85279423514539e-53	0	0	-	-	-	-	0	0	-	-	-	-	-	-	-	-
MAS2736GL001154	1608	3925	266.202500008719	0	0	-	-	-	-	1786	118.089920372562	-1.1726382922161	Down	1.50991e-192	1.3441725329087e-191	0	0	-	-	-	-	-	-	-	-
MAS2736GL002462	912	1477	176.621744541487	0	0	-	-	-	-	0	0	-	-	-	-	2953	354.782399269826	1.00627147009076	Up	1.634444e-112	1.36073948888889e-111	GO:0044424//intracellular part	-	-	K03554//recombination associated protein RdgC
MAS2736GL001814	432	2511	633.901061485731	0	0	-	-	-	-	510	125.517375237353	-2.33637059508362	Down	0	0	972	246.533519573885	-1.36247386994413	Down	1.607322e-153	1.69882194256927e-152	-	-	GO:0050896//response to stimulus	K06149//universal stress protein A
MAS2736GL000537	1416	480	36.9688973346882	1153	93.0197970137318	1.331225778505	Up	4.60756e-71	2.98073689230769e-70	0	0	-	-	-	-	0	0	-	-	-	-	-	-	-	K03406//methyl-accepting chemotaxis protein
MAS2736GL004341	336	7707	2501.52354371251	0	0	-	-	-	-	0	0	-	-	-	-	15409	5024.91402528306	1.00629188176047	Up	0	0	GO:0031224//intrinsic to membrane	-	GO:0006810//transport	K03559//biopolymer transport protein ExbD
MAS2736GL000052	333	222	72.7054980915534	0	0	-	-	-	-	0	0	-	-	-	-	97	31.9169187836728	-1.18774308444139	Down	1.94232e-12	4.38878552504039e-12	-	-	-	-
MAS2736GL000115	1023	1471	156.817870517119	537	59.9664011269556	-1.38686367680767	Down	5.74908e-91	4.5872640227704e-90	111	11.5362528077388	-3.7648433835757	Down	0	0	169	18.1010817021773	-3.11494215525106	Down	3.29716e-258	5.10512301107011e-257	-	-	-	K02033//peptide/nickel transport system permease protein
MAS2736GL001153	192	1	0.568011703840261	0	0	-	-	-	-	18	9.96755626884865	4.13324728277134	Up	5.03326e-05	8.43840830867653e-05	0	0	-	-	-	-	-	-	-	-
MAS2736GL003806	414	319	84.0328039536432	0	0	-	-	-	-	870	223.427348248588	1.41078125830025	Up	1.371036e-56	5.99452966423358e-56	870	230.256749360472	1.45421891669281	Up	3.63738e-60	1.89831423880597e-59	-	GO:0003676//nucleic acid binding	GO:0050896//response to stimulus	K04762//ribosome-associated heat shock protein Hsp15
MAS2736GL003521	435	21	5.2648808962849	72	18.908303865267	1.8445471551253	Up	1.909254e-08	3.72375374304267e-08	0	0	-	-	-	-	98	24.6848377197862	2.22915236105804	Up	2.21384e-13	5.15784155469184e-13	-	-	-	-
MAS2736GL003028	978	65	7.24824750912725	257	30.0195102053159	2.05019631262717	Up	2.40992e-30	8.77377800865801e-30	0	0	-	-	-	-	228	25.5440320212887	1.81728214085788	Up	9.4125e-23	2.75802025139665e-22	-	-	-	-
MAS2736GL002349	408	301	80.4571872263146	0	0	-	-	-	-	152	39.6096353690195	-1.02236988198709	Down	2.37986e-13	5.50703806843267e-13	0	0	-	-	-	-	-	-	-	K04767//acetoin utilization protein AcuB
MAS2736GL002818	729	236	35.3055505135938	0	0	-	-	-	-	516	75.2557334756419	1.09190648739044	Up	1.830358e-23	5.24227533743169e-23	678	101.905030496018	1.52925835349609	Up	8.369e-51	3.94565438202247e-50	-	-	-	K06206//sugar fermentation stimulation protein A
MAS2736GL001920	711	56	8.58967909942403	0	0	-	-	-	-	360	53.833215291672	2.6478204556011	Up	5.13994e-54	2.18356316312057e-53	0	0	-	-	-	-	-	-	-	K01238//[EC:3.2.1.-];K05339//holin-like protein LrgB
MAS2736GL001277	972	669	75.0616947889648	2470	290.295311614599	1.95137250229232	Up	1.880844e-259	3.163579608e-258	3666	400.99930075829	2.41745095122745	Up	0	0	3251	366.474838653269	2.28756537977048	Up	0	0	-	-	-	K13640//MerR family transcriptional regulator, heat shock protein HspR
MAS2736GL001412	876	161	20.0438102615413	68	8.8677642747114	-1.17651446040253	Down	4.30808e-09	8.65113486150907e-09	66	8.01045617953134	-1.32320047742714	Down	4.84312e-11	1.05327812033195e-10	38	4.75305618660965	-2.07622942494945	Down	2.65556e-19	7.15653806037251e-19	-	-	-	K15270//S-adenosylmethionine uptake transporter
MAS2736GL002591	1038	1055	110.844364865013	0	0	-	-	-	-	2399	245.72554901958	1.14851244002791	Up	1.880048e-111	1.19440019151515e-110	0	0	-	-	-	-	GO:0044424//intracellular part	GO:0003824//catalytic activity	GO:0006400//tRNA modification	K07568//S-adenosylmethionine:tRNA ribosyltransferase-isomerase [EC:5.-.-.-]
MAS2736GL003082	444	9	2.21064014467561	30	7.71876143148568	1.80390517062795	Up	0.000397306	0.000611967666666667	54	12.9308838082361	2.54828478205018	Up	6.35342e-09	1.29006731525424e-08	31	7.65018929608652	1.79103124866615	Up	0.000407574	0.000628050130003672	GO:0044464//cell part	GO:0003677//DNA binding;GO:0001071//nucleic acid binding transcription factor activity	GO:0006351//transcription, DNA-dependent	K03719//Lrp/AsnC family transcriptional regulator, leucine-responsive regulatory protein
MAS2736GL002568	663	1313	215.978097271967	2546	438.686434008334	1.02230507947022	Up	4.53354e-102	3.84345477822581e-101	0	0	-	-	-	-	0	0	-	-	-	-	GO:0044424//intracellular part	GO:0016859//cis-trans isomerase activity	GO:0006520//cellular amino acid metabolic process	K01800//maleylacetoacetate isomerase [EC:5.2.1.2]
MAS2736GL004057	1143	38	3.62573350062865	107	10.6941650069123	1.56047904941931	Up	1.07129e-09	2.2071408378246e-09	0	0	-	-	-	-	0	0	-	-	-	-	-	GO:0050662//coenzyme binding;GO:0016627//oxidoreductase activity, acting on the CH-CH group of donors	GO:0008152//metabolic process	K08297//crotonobetainyl-CoA dehydrogenase [EC:1.3.99.-]
MAS2736GL003604	1266	782	67.3645728762971	304	27.4314782247554	-1.29615770740202	Down	1.618088e-44	7.41183010893246e-44	0	0	-	-	-	-	341	29.5130525450921	-1.19063692856159	Down	4.26232e-40	1.72299563776493e-39	GO:0016020//membrane	-	GO:0006865//amino acid transport	K03294//basic amino acid/polyamine antiporter, APA family
MAS2736GL000199	2001	1267	69.053872625186	2932	167.388728662327	1.27740815545475	Up	7.23422e-167	8.81736089855072e-166	0	0	-	-	-	-	0	0	-	-	-	-	-	-	-	K03406//methyl-accepting chemotaxis protein
MAS2736GL002063	1863	3212	188.027423405853	0	0	-	-	-	-	1336	76.244939274614	-1.30222960371424	Down	6.46908e-186	5.6043083553719e-185	0	0	-	-	-	-	GO:0016020//membrane	GO:0004871//signal transducer activity	GO:0042221//response to chemical stimulus	K03406//methyl-accepting chemotaxis protein
MAS2736GL004236	2202	261	12.9265224808552	0	0	-	-	-	-	106	5.11806703965102	-1.33666326067766	Down	3.01024e-17	7.69630263414634e-17	548	27.2682144972225	1.07688602611223	Up	1.071068e-24	3.29970728928047e-24	-	GO:0051536//iron-sulfur cluster binding;GO:0003824//catalytic activity;GO:0046914//transition metal ion binding	GO:0008152//metabolic process	K00122//formate dehydrogenase [EC:1.2.1.2];K00397//anaerobic dimethyl sulfoxide reductase [EC:1.8.99.-];K07306//anaerobic dimethyl sulfoxide reductase subunit A [EC:1.8.5.3]
MAS2736GL001134	591	104	19.1912989886334	1126	217.650787653845	3.50349097040088	Up	5.63934e-228	8.53000888489208e-227	1814	326.337679804922	4.08784130371646	Up	0	0	1146	212.466563964408	3.4687115503374	Up	7.58336e-224	1.04327142819672e-222	-	-	-	-
MAS2736GL000737	1275	496	42.4257965334241	220	19.7115978203274	-1.10589702040047	Down	8.54286e-23	2.58622939524838e-22	212	17.6784056804887	-1.26295357449465	Down	7.15316e-29	2.25512781052632e-28	0	0	-	-	-	-	-	-	GO:0008152//metabolic process	K00917//tagatose 6-phosphate kinase [EC:2.7.1.144]
MAS2736GL002927	762	26	3.72114754011887	358	53.67071596927	3.85031563558491	Up	1.890956e-79	1.3363815092437e-78	2582	360.262191232437	6.59715584849513	Up	0	0	709	101.949411127375	4.77596203882001	Up	6.32964e-175	7.13956167741935e-174	GO:0044424//intracellular part	GO:0016671//oxidoreductase activity, acting on a sulfur group of donors, disulfide as acceptor	GO:0000097//sulfur amino acid biosynthetic process;GO:0000103//sulfate assimilation	K00390//phosphoadenosine phosphosulfate reductase [EC:1.8.4.8]
MAS2736GL001971	558	96	18.762709184917	268	54.8668375301878	1.54806626619836	Up	6.7456e-22	1.99896039464412e-21	287	54.684609780828	1.54326670728356	Up	2.41718e-22	6.80217163758389e-22	302	59.3015714148254	1.66020217832551	Up	2.65332e-26	8.4025137509434e-26	GO:0044464//cell part	-	-	-
MAS2736GL000184	564	7501	1450.43601378921	2266	458.976167332356	-1.65999550450432	Down	0	0	3400	640.93978844606	-1.17822591443249	Down	0	0	2372	460.81757953448	-1.65421899251899	Down	0	0	GO:0044424//intracellular part	GO:0008135//translation factor activity, nucleic acid binding	GO:0006412//translation;GO:0006518//peptide metabolic process	K02356//elongation factor P
MAS2736GL000156	420	224	58.1643984732427	464	126.205425005473	1.11756564953172	Up	7.41698e-23	2.24700294668588e-22	574	145.304820274771	1.32087428594711	Up	1.8836e-34	6.46841506961507e-34	485	126.527785178131	1.12124595473847	Up	2.02652e-23	6.05215510320285e-23	-	-	-	-
MAS2736GL001118	2328	19	0.89008019570845	61	2.99334098812082	1.74974940058105	Up	6.2832e-07	1.14873286956522e-06	0	0	-	-	-	-	0	0	-	-	-	-	-	GO:0016787//hydrolase activity	GO:0008152//metabolic process	K02438//glycogen operon protein GlgX [EC:3.2.1.-]
MAS2736GL001057	642	353	59.9650486596223	679	120.82146008923	1.01068296743529	Up	5.36162e-28	1.84951698933552e-27	0	0	-	-	-	-	0	0	-	-	-	-	-	GO:0004601//peroxidase activity	GO:0008152//metabolic process;GO:0019725//cellular homeostasis	K11065//thiol peroxidase, atypical 2-Cys peroxiredoxin [EC:1.11.1.15]
MAS2736GL001720	264	9281	3833.97572606652	2350	1016.88834313285	-1.91467992655288	Down	0	0	2275	916.209717641643	-2.06509143316454	Down	0	0	2564	1064.16152220108	-1.84912405812666	Down	0	0	GO:0044424//intracellular part	GO:0032559	GO:0044267//cellular protein metabolic process	K04078//chaperonin GroES
MAS2736GL003782	663	473	77.8047524825899	1940	334.27010289716	2.10308414019684	Up	4.24888e-225	6.40377792114695e-224	42	6.73524164169562	-3.53005666923161	Down	4.40876e-96	2.56037821052632e-95	0	0	-	-	-	-	-	GO:0003676//nucleic acid binding	GO:0006351//transcription, DNA-dependent;GO:0007165//signal transduction	K07771//two-component system, OmpR family, response regulator BasR;K07665//two-component system, OmpR family, copper resistance phosphate regulon response regulator CusR
MAS2736GL002606	669	253	41.2432534017108	488	83.330317732081	1.01468333933032	Up	1.07821e-20	3.10326697467488e-20	0	0	-	-	-	-	0	0	-	-	-	-	-	GO:0017111//nucleoside-triphosphatase activity	-	K03496//chromosome partitioning protein
MAS2736GL000809	1140	58876	5632.38013899776	16128	1616.1623935365	-1.80117253847948	Down	0	0	7638	712.34802134705	-2.98309055248959	Down	0	0	18459	1774.17631103873	-1.66659532079738	Down	0	0	GO:0044464//cell part	GO:0016791//phosphatase activity	GO:0008152//metabolic process	K00426//cytochrome d ubiquinol oxidase subunit II [EC:1.10.3.-]
MAS2736GL001616	3240	771	25.9518236243461	1493	52.6410000292223	1.02035097668126	Up	1.954168e-60	1.12411442407661e-59	0	0	-	-	-	-	0	0	-	-	-	-	-	-	-	K12287//MSHA biogenesis protein MshQ
MAS2736GL002872	2562	815	34.6926117942717	2473	110.269225564773	1.66832985173324	Up	1.752128e-209	2.48070647811448e-208	1861	77.2297568205145	1.15452837226974	Up	1.352528e-87	7.47187075625823e-87	2298	98.2798209698651	1.50226677324926	Up	1.593788e-163	1.72359135257732e-162	-	GO:0003824//catalytic activity	GO:0016999//antibiotic metabolic process	K07116//acyl-homoserine-lactone acylase [EC:3.5.1.97]
MAS2736GL003327	1644	422	27.9942702505799	120	8.33851599897723	-1.74726901663692	Down	1.415298e-37	5.87495369200395e-37	45	2.91023540696311	-3.26592381104849	Down	3.14096e-80	1.64625566e-79	91	6.06503116551055	-2.2065446087869	Down	7.89654e-52	3.73549964374295e-51	-	-	-	K03406//methyl-accepting chemotaxis protein
MAS2736GL001900	432	74	18.6812738151908	189	49.9789802688698	1.41972863505387	Up	3.81668e-14	9.21305361653272e-14	180	44.3002500837718	1.24572201202975	Up	6.24436e-11	1.35310601963824e-10	232	58.8433915032318	1.65528756922021	Up	1.759224e-20	4.8853103269358e-20	-	GO:0030528//transcription regulator activity	GO:0006351//transcription, DNA-dependent	-
MAS2736GL003287	588	594	110.171086393833	1789	347.570051315872	1.6575581277129	Up	1.047292e-150	1.19023320540541e-149	0	0	-	-	-	-	0	0	-	-	-	-	-	GO:0042623//ATPase activity, coupled	GO:0019538//protein metabolic process	K07157//
MAS2736GL000561	198	576	317.260355308597	0	0	-	-	-	-	262	140.686854811493	-1.17317971857584	Down	8.63112e-30	2.75420747031963e-29	0	0	-	-	-	-	-	-	-	-
MAS2736GL002970	426	2064	528.394887538613	0	0	-	-	-	-	885	220.87730323458	-1.25837132912387	Down	5.06176e-114	3.27025572881356e-113	0	0	-	-	-	-	-	-	-	K11905//type VI secretion system protein
MAS2736GL004215	555	440	86.4605923250905	151	31.0808793641157	-1.47601539773783	Down	5.03232e-31	1.84972951048951e-30	2295	439.650049480027	2.34624100610554	Up	1.924048e-291	2.25350091173184e-290	0	0	-	-	-	-	GO:0016020//membrane	-	-	-
MAS2736GL000078	603	28	5.06406454369028	0	0	-	-	-	-	0	0	-	-	-	-	69	12.5379125488101	1.30792947444216	Up	2.38556e-05	3.95644654545455e-05	-	-	-	K00599//[EC:2.1.1.-];K03183//ubiquinone/menaquinone biosynthesis methyltransferase [EC:2.1.1.163 2.1.1.201]
MAS2736GL002547	936	456	53.1309409130582	0	0	-	-	-	-	51	5.79310962633939	-3.19714239086422	Down	7.05926e-85	3.81928737806452e-84	0	0	-	-	-	-	-	GO:0003676//nucleic acid binding;GO:0001071//nucleic acid binding transcription factor activity	GO:0006351//transcription, DNA-dependent	K03566//LysR family transcriptional regulator, glycine cleavage system transcriptional activator
MAS2736GL001358	555	1396	274.315879285969	0	0	-	-	-	-	562	107.661580744129	-1.34933462465969	Down	2.10924e-86	1.151568140625e-85	0	0	-	-	-	-	GO:0030313	GO:0016667//oxidoreductase activity, acting on a sulfur group of donors	GO:0043623//cellular protein complex assembly;GO:0019725//cellular homeostasis	K02199//cytochrome c biogenesis protein CcmG, thiol:disulfide interchange protein DsbE
MAS2736GL000545	1470	8757	649.675557946666	933	72.5059492180455	-3.16354814890992	Down	0	0	524	37.899315990035	-4.09947571335695	Down	0	0	963	71.7798274677706	-3.17806906865838	Down	0	0	GO:0044464//cell part	GO:0003676//nucleic acid binding;GO:0001071//nucleic acid binding transcription factor activity;GO:0005515//protein binding;GO:0016462//pyrophosphatase activity;GO:0032559	GO:0006351//transcription, DNA-dependent	K15836//formate hydrogenlyase transcriptional activator;K07712//two-component system, NtrC family, nitrogen regulation response regulator GlnG;K00575//chemotaxis protein methyltransferase CheR [EC:2.1.1.80]
MAS2736GL003784	765	381	54.3152838683958	10526	1571.85059588459	4.8549620684612	Up	0	0	41	5.69822824606947	-3.25277290154621	Down	2.51826e-72	1.24959339408284e-71	2604	372.969228740971	2.7796264853939	Up	0	0	GO:0019867//outer membrane	-	-	-
MAS2736GL002917	543	474	95.2000168381113	1353	284.647451949617	1.58014245154003	Up	6.37368e-107	5.56044074688797e-106	125	24.4752762893767	-1.95963668290714	Down	6.42872e-51	2.63753649315069e-50	947	191.092484580699	1.00523730629171	Up	3.09454e-37	1.18581642374429e-36	-	GO:0000166//nucleotide binding;GO:0016634	GO:0008152//metabolic process	K00230//menaquinone-dependent protoporphyrinogen oxidase [EC:1.3.5.3]
MAS2736GL001424	519	238	50.0112963751148	473	104.112557851584	1.05781818649319	Up	2.03866e-21	5.96145013908206e-21	0	0	-	-	-	-	608	128.359991351678	1.35986968985723	Up	1.278508e-38	5.01835319738073e-38	-	-	GO:0030031//cell projection assembly	K02665//type IV pilus assembly protein PilP
MAS2736GL000411	930	677	79.3897132386801	1337	164.232003980286	1.0487113029801	Up	9.94384e-57	5.43036976623377e-56	2616	299.069559275218	1.91345708325211	Up	2.25132e-256	2.42045763076923e-255	1406	165.651674323002	1.06112879521912	Up	2.43594e-59	1.26032111467324e-58	-	GO:0016831//carboxy-lyase activity	GO:0006596//polyamine biosynthetic process	K01611//S-adenosylmethionine decarboxylase [EC:4.1.1.50]
MAS2736GL001830	534	19	3.88034961724583	997	213.286434791068	5.78046175741636	Up	1.443222e-276	2.5715036059322e-275	0	0	-	-	-	-	666	136.655284258183	5.13821079334926	Up	6.95962e-171	7.74603859946949e-170	-	GO:0000166//nucleotide binding	-	K07226//hypothetical protein
MAS2736GL003437	879	262	32.506553754244	523	67.9707633495697	1.06418371117124	Up	9.91038e-24	3.07097626381724e-23	0	0	-	-	-	-	0	0	-	-	-	-	-	GO:0004185//serine-type carboxypeptidase activity	GO:0019538//protein metabolic process	K07262//D-alanyl-D-alanine endopeptidase (penicillin-binding protein 7) [EC:3.4.21.-]
MAS2736GL001230	294	464	172.119138339188	191	74.215628620829	-1.21361259063008	Down	1.3553e-24	4.27214130434783e-24	69	24.9527939247368	-2.78613425702038	Down	2.42916e-75	1.23161643047158e-74	186	69.3200826012738	-1.31206224429796	Down	3.31092e-28	1.08961728e-27	-	-	-	-
MAS2736GL002395	1482	177	13.0251752653896	578	44.5542326514852	1.77425970887943	Up	8.86468e-55	4.7424910178117e-54	438	31.422687508813	1.2705037908472	Up	3.30778e-25	9.75353132208158e-25	466	34.453327371849	1.40334053429287	Up	2.25176e-31	7.81504132340778e-31	GO:0016020//membrane	GO:0016740//transferase activity	GO:0006810//transport	K02778//PTS system, glucose-specific IIB component [EC:2.7.1.69] K02779 PTS system, glucose-specific IIC component
MAS2736GL001677	891	19	2.32559674030221	0	0	-	-	-	-	146	17.4217818511264	2.90521932676546	Up	5.29144e-25	1.55698301192982e-24	0	0	-	-	-	-	-	GO:0016646//oxidoreductase activity, acting on the CH-NH group of donors, NAD or NADP as acceptor	GO:0000097//sulfur amino acid biosynthetic process	K00297//methylenetetrahydrofolate reductase (NADPH) [EC:1.5.1.20]
MAS2736GL000494	1050	180	18.6956995092566	963	104.772262310578	2.48647846797553	Up	5.31174e-138	5.65464979746835e-137	0	0	-	-	-	-	0	0	-	-	-	-	-	GO:0016740//transferase activity	-	K07393//putative glutathione S-transferase
MAS2736GL002081	822	272	36.0874005125958	0	0	-	-	-	-	0	0	-	-	-	-	751	100.106338577987	1.47196619598552	Up	4.25258e-53	2.04396628636884e-52	-	GO:0008796//bis(5'-nucleosyl)-tetraphosphatase activity	-	K01525//bis(5'-nucleosyl)-tetraphosphatase (symmetrical) [EC:3.6.1.41]
MAS2736GL001871	240	42	19.0851932490328	90	42.8391259447455	1.16647525001266	Up	7.74674e-06	1.3361378876128e-05	142	62.9063551189559	1.72075197805495	Up	1.567372e-13	3.64503094620078e-13	176	80.3516656388958	2.07387413558012	Up	4.75416e-21	1.34242633647375e-20	-	-	-	-
MAS2736GL002745	1329	11408	936.144833214945	2292	197.014851598408	-2.24842736122524	Down	0	0	2717	217.361227047599	-2.10663713489289	Down	0	0	2910	239.917245033026	-1.96419488892665	Down	0	0	GO:0044464//cell part	-	GO:0030001//metal ion transport	K14445//solute carrier family 13 (sodium-dependent dicarboxylate transporter), member 2/3/5
MAS2736GL001660	1902	350	20.0685523123373	0	0	-	-	-	-	103	5.75763502666056	-1.80138830332008	Down	4.18514e-34	1.4255314394801e-33	0	0	-	-	-	-	-	GO:0060089;GO:0004673//protein histidine kinase activity;GO:0000166//nucleotide binding	GO:0016310//phosphorylation;GO:0007165//signal transduction	K00936//[EC:2.7.3.-];K13040//two-component system, LuxR family, sensor histidine kinase TtrS [EC:2.7.13.3]
MAS2736GL004242	2166	190	9.56651290678334	0	0	-	-	-	-	65	3.19059972902511	-1.58416551397347	Down	2.84966e-16	7.07856894549763e-16	0	0	-	-	-	-	GO:0044424//intracellular part	GO:0016831//carboxy-lyase activity;GO:0048037//cofactor binding	GO:0019752//carboxylic acid metabolic process	K01581//ornithine decarboxylase [EC:4.1.1.17]
MAS2736GL003271	1281	1658	141.154233999761	741	66.0812746813561	-1.09495898272817	Down	3.66068e-71	2.37182733436055e-70	153	12.6987133729594	-3.47451816747408	Down	0	0	320	27.3712295129302	-2.36654025688681	Down	4.9625e-216	6.61036507936508e-215	-	GO:0030528//transcription regulator activity	GO:0050794//regulation of cellular process	-
MAS2736GL003254	1356	262	21.0717262167998	1643	138.416290908981	2.71563333987437	Up	1.83198e-258	3.03286452755905e-257	1201	94.1674342488671	2.15991971549721	Up	9.70868e-139	7.12933366725044e-138	1461	118.054890887396	2.48607740098763	Up	4.54064e-203	5.73871248192771e-202	GO:0044464//cell part	GO:0005343//organic acid:sodium symporter activity	GO:0015837//amine transport;GO:0030001//metal ion transport	K03310//alanine or glycine:cation symporter, AGCS family
MAS2736GL002879	588	147	27.2645617843325	386	74.9927556220942	1.45972426889346	Up	2.0813e-28	7.26295975103735e-28	32	5.78615511298244	-2.23635006350734	Down	1.109248e-19	2.97193409840256e-19	0	0	-	-	-	-	-	-	-	K03192//urease accessory protein
MAS2736GL002179	792	459	63.2042114091345	0	0	-	-	-	-	1220	163.776682127884	1.37363737036547	Up	1.368128e-75	6.96184551456311e-75	1044	144.433779144296	1.19231559287766	Up	2.4186e-53	1.16783033371692e-52	-	-	-	-
MAS2736GL002628	2652	444	18.2586205614535	6732	289.987929472124	3.98934317144159	Up	0	0	1813	72.6844827166319	1.99306962472308	Up	4.09092e-188	3.58854133054393e-187	3220	133.038031343709	2.86518904637346	Up	0	0	GO:0016020//membrane	-	-	K02014//iron complex outermembrane recepter protein
MAS2736GL001421	1077	2338	236.748543924863	0	0	-	-	-	-	6159	608.01167747287	1.36074347962713	Up	0	0	0	0	-	-	-	-	GO:0044424//intracellular part	GO:0016838//carbon-oxygen lyase activity, acting on phosphates	GO:0008652//cellular amino acid biosynthetic process	K01735//3-dehydroquinate synthase [EC:4.2.3.4]
MAS2736GL004122	963	217	24.5749113487026	0	0	-	-	-	-	0	0	-	-	-	-	483	54.9558970597376	1.16108808611288	Up	1.396334e-24	4.29861882905356e-24	-	-	-	K01259//proline iminopeptidase [EC:3.4.11.5]
MAS2736GL003724	1599	178	12.1403176925858	584	41.7228260191476	1.78103070437537	Up	1.294016e-55	6.99400678663239e-55	1018	67.6887873700258	2.47911069643833	Up	5.48688e-139	4.0362259368421e-138	575	39.4015075408196	1.69844465458693	Up	3.7246e-50	1.73072221483942e-49	-	-	-	K12942//aminobenzoyl-glutamate transport protein
MAS2736GL001788	786	386	53.5578669147702	1376	199.988591348498	1.90074729389576	Up	1.988876e-140	2.16103968475452e-139	2726	368.740402224006	2.78343509086616	Up	0	0	1282	178.714148766593	1.73848344907225	Up	3.07762e-113	2.57244890836653e-112	-	-	-	K02066//putative ABC transport system permease protein
MAS2736GL001708	1137	880	84.4074384176345	0	0	-	-	-	-	383	35.8142391178567	-1.23683685027067	Down	2.2425e-48	8.9978971291866e-48	0	0	-	-	-	-	-	GO:0046914//transition metal ion binding;GO:0003824//catalytic activity	GO:0015980//energy derivation by oxidation of organic compounds	K00344//NADPH2:quinone reductase [EC:1.6.5.5]
MAS2736GL003507	933	660	77.1473130875004	2099	257.004145360546	1.73610381350809	Up	2.4086e-188	3.19500410094637e-187	0	0	-	-	-	-	0	0	-	-	-	-	GO:0043234//protein complex	GO:0043169//cation binding;GO:0051536//iron-sulfur cluster binding;GO:0032561//guanyl ribonucleotide binding;GO:0003824//catalytic activity	GO:0009108//coenzyme biosynthetic process	K03639//molybdenum cofactor biosynthesis protein
MAS2736GL001637	318	22	7.54491017931214	4	1.43695181366023	-2.39249204217555	Down	0.000483464	0.000739260407272727	0	0	-	-	-	-	0	0	-	-	-	-	GO:0044464//cell part	GO:0046872//metal ion binding;GO:0016491//oxidoreductase activity;GO:0051540	-	K00534//ferredoxin hydrogenase small subunit [EC:1.12.7.2];K00336//NADH-quinone oxidoreductase subunit G [EC:1.6.5.3]
MAS2736GL002284	360	24	7.27054980915534	84	26.6554561433972	1.87429449851935	Up	8.13102e-10	1.6817972995573e-09	69	20.378115038535	1.48688423738604	Up	3.97132e-06	7.07380830926083e-06	67	20.3922787795683	1.48788662945821	Up	4.4406e-06	7.63950701107011e-06	-	-	-	-
MAS2736GL002331	2367	3790	174.622203908104	9386	452.993140253352	1.37525218843155	Up	0	0	1334	59.9204396570358	-1.54311690054485	Down	1.706762e-282	1.96067207287671e-281	0	0	-	-	-	-	-	GO:0016832//aldehyde-lyase activity	GO:0044238//primary metabolic process	K01621//phosphoketolase [EC:4.1.2.9]
MAS2736GL002883	240	52	23.6292868797548	161	76.634436412267	1.69741673643527	Up	1.740086e-15	4.32962226627219e-15	0	0	-	-	-	-	181	82.6343834127281	1.8061661086637	Up	3.15002e-18	8.30243964824121e-18	-	-	-	K09712//hypothetical protein
MAS2736GL002536	1608	136	9.22383184743588	640	45.467729029249	2.30140483009877	Up	2.48432e-84	1.87550549371634e-83	0	0	-	-	-	-	880	59.9639295812655	2.70065681199591	Up	6.19324e-135	5.98775000921659e-134	-	-	-	-
MAS2736GL003568	456	575	137.518623035011	178	44.5927743752322	-1.6247451384036	Down	8.10848e-46	3.76753131491713e-45	0	0	-	-	-	-	223	53.5837961646943	-1.35975830618985	Down	2.02232e-36	7.67238220614828e-36	-	-	-	-
MAS2736GL001493	1197	21	1.91330258135667	328	31.3032209632449	4.03217415830107	Up	1.882774e-75	1.28942421335505e-74	0	0	-	-	-	-	169	15.4698467680262	3.01532195322501	Up	2.54946e-30	8.71134703583062e-30	-	-	-	-
MAS2736GL000437	234	2836	1321.74867043362	0	0	-	-	-	-	1401	636.560516588351	-1.05407829547967	Down	7.00698e-118	4.61228683516483e-117	0	0	-	-	-	-	GO:0044424//intracellular part	GO:0019842//vitamin binding;GO:0022892	GO:0006631//fatty acid metabolic process	K02078//acyl carrier protein
MAS2736GL003444	717	26	3.95469236481253	173	27.5636217143318	2.80112808595738	Up	1.34829e-29	4.81695790144435e-29	0	0	-	-	-	-	0	0	-	-	-	-	-	-	-	K02416//flagellar motor switch protein FliM
MAS2736GL001757	747	65	9.48967344568468	0	0	-	-	-	-	31	4.41223374328329	-1.10484922131255	Down	0.000305822	0.000490555335118592	0	0	-	-	-	-	-	GO:0016763//transferase activity, transferring pentosyl groups	GO:0009116//nucleoside metabolic process	K03784//purine-nucleoside phosphorylase [EC:2.4.2.1]
MAS2736GL001655	1893	486	27.9991062381101	1730	104.40103945682	1.89868339538006	Up	8.43652e-176	1.06214271257485e-174	0	0	-	-	-	-	1281	74.1467250276801	1.40500219645745	Up	2.14454e-83	1.42606812044374e-82	-	-	-	-
MAS2736GL001192	948	1285	147.82684342982	0	0	-	-	-	-	5430	608.98824798704	2.04250611993951	Up	0	0	0	0	-	-	-	-	-	GO:0003676//nucleic acid binding;GO:0016866//intramolecular transferase activity	GO:0010467//gene expression;GO:0001522//pseudouridine synthesis;GO:0006399//tRNA metabolic process	K03177//tRNA pseudouridine55 synthase [EC:5.4.99.25]
MAS2736GL000671	1554	6	0.421074313271545	10422	766.142206085179	10.8293216151721	Up	0	0	31	2.1209386140493	2.33255609099474	Up	3.39498e-05	5.73535501208703e-05	5736	404.437657164537	9.90762674770233	Up	0	0	-	GO:0003824//catalytic activity	-	K13745//L-2,4-diaminobutyrate decarboxylase [EC:4.1.1.86]
MAS2736GL001535	306	1731	616.927535276857	0	0	-	-	-	-	4588	1594.11409713212	1.36958194797822	Up	1.062922e-277	1.20130241132075e-276	0	0	-	-	-	-	-	GO:0003676//nucleic acid binding;GO:0001071//nucleic acid binding transcription factor activity	GO:0006351//transcription, DNA-dependent	K03557//Fis family transcriptional regulator, factor for inversion stimulation protein
MAS2736GL003209	228	5145	2460.98544527001	0	0	-	-	-	-	14597	6806.85000497702	1.46775119355519	Up	0	0	0	0	-	-	-	-	GO:0030529//ribonucleoprotein complex	GO:0003723//RNA binding;GO:0005198//structural molecule activity	GO:0010467//gene expression	K02963//small subunit ribosomal protein S18
MAS2736GL003251	183	1150	685.338711518741	309	192.893113543554	-1.82901554146561	Down	8.33378e-106	7.21060594650205e-105	42	24.401449226471	-4.81177844172395	Down	5.9964e-288	7.00359476323119e-287	148	88.6143555481116	-2.9512048404812	Down	9.23938e-192	1.11724606570605e-190	-	-	-	-
MAS2736GL004145	1377	1117	88.4662760002888	0	0	-	-	-	-	0	0	-	-	-	-	2630	209.273995474644	1.24219355341793	Up	2.985e-140	2.98927446300716e-139	GO:0044424//intracellular part	GO:0016881//acid-amino acid ligase activity;GO:0032559	GO:0000270//peptidoglycan metabolic process;GO:0045229//external encapsulating structure organization;GO:0065008;GO:0009987//cellular process	K01929//UDP-N-acetylmuramoyl-tripeptide--D-alanyl-D-alanine ligase [EC:6.3.2.10]
MAS2736GL004045	1521	88	6.30974736889221	239	17.9505607728147	1.5083747658052	Up	5.19012e-19	1.42643494117647e-18	0	0	-	-	-	-	267	19.2342610055453	1.60802425277185	Up	1.870116e-22	5.44175224410541e-22	-	GO:0016627//oxidoreductase activity, acting on the CH-CH group of donors	GO:0008152//metabolic process	K00244//fumarate reductase flavoprotein subunit [EC:1.3.99.1]
MAS2736GL001015	381	610	174.607692267116	0	0	-	-	-	-	0	0	-	-	-	-	247	71.0338633242923	-1.29753826114398	Down	5.67848e-36	2.13694189058296e-35	-	-	-	K06080//RcsF protein
MAS2736GL003213	492	88	19.5063531465143	239	55.4935019013235	1.5083747658052	Up	5.19012e-19	1.42550323971261e-18	339	73.2574867238958	1.90903212582808	Up	1.224472e-34	4.22568814485597e-34	362	80.618910646564	2.0471742081675	Up	5.2907e-41	2.17644874509804e-40	-	-	-	-
MAS2736GL003176	891	199	24.3575658589548	587	75.2609560181537	1.62753164902815	Up	2.13134e-49	1.05191134976526e-48	674	80.4265819702685	1.72330244196723	Up	1.230556e-58	5.4370087544784e-58	625	76.8591843041168	1.65784769872739	Up	1.3758e-52	6.56006454545455e-52	-	-	-	K03298//drug/metabolite transporter, DME family;K11939//inner membrane transporter RhtA
MAS2736GL000979	315	3	1.03864997273648	24	8.70382241417052	3.06693957646174	Up	1.626018e-05	2.75036431617055e-05	34	11.4758743074152	3.46582262185821	Up	1.00211e-07	1.94080703464203e-07	22	7.65253958465674	2.88122905763772	Up	8.38928e-05	0.000134664953634277	GO:0031224//intrinsic to membrane	-	GO:0051234//establishment of localization	K11741//quaternary ammonium compound-resistance protein SugE
MAS2736GL002601	1443	331	25.0161329192351	75	5.93750879345052	-2.07492913984959	Down	4.02188e-37	1.64834360623782e-36	92	6.77858296500125	-1.88380316942118	Down	2.80866e-34	9.59797178484108e-34	0	0	-	-	-	-	GO:0044464//cell part	-	GO:0031669//cellular response to nutrient levels	K06200//carbon starvation protein
MAS2736GL002608	405	279	75.1290146946052	0	0	-	-	-	-	112	29.4022400555996	-1.35344410844256	Down	1.169718e-18	3.07886225612053e-18	117	31.6536864638074	-1.2469966525242	Down	2.34598e-16	5.9263889704997e-16	GO:0031224//intrinsic to membrane	-	GO:0009267//cellular response to starvation	K13256//protein PsiE
MAS2736GL001199	1278	1439	122.797196894067	4165	372.30038510144	1.60018947997436	Up	0	0	5343	444.499974079986	1.85590570641151	Up	0	0	5688	487.665678781519	1.98961481260071	Up	0	0	-	GO:0046872//metal ion binding;GO:0016868//intramolecular transferase activity, phosphotransferases	GO:0044238//primary metabolic process	K03431//phosphoglucosamine mutase [EC:5.4.2.10]
MAS2736GL003282	588	8	1.48378567533782	38	7.38270651201964	2.31486708990534	Up	2.63712e-06	4.67105711878686e-06	29	5.24370307114033	1.8213032764566	Up	0.000627338	0.000982970192077728	0	0	-	-	-	-	-	GO:0003824//catalytic activity	-	K06196//cytochrome c-type biogenesis protein;K02199//cytochrome c biogenesis protein CcmG, thiol:disulfide interchange protein DsbE
MAS2736GL002631	453	135	32.5008021270189	299	75.4019052684557	1.21412565360902	Up	3.21688e-17	8.40185118012422e-17	0	0	-	-	-	-	366	88.5271210831905	1.4456441809548	Up	4.7038e-26	1.480656024006e-25	-	-	-	-
MAS2736GL002428	1947	199	11.1466826812166	446	26.1684645387523	1.2312148558384	Up	1.912642e-25	6.17715791858679e-25	0	0	-	-	-	-	0	0	-	-	-	-	GO:0031224//intrinsic to membrane	GO:0015078//hydrogen ion transmembrane transporter activity;GO:0015291//secondary active transmembrane transporter activity	GO:0030001//metal ion transport	K03455//monovalent cation:H+ antiporter-2, CPA2 family
MAS2736GL003774	1587	34	2.33647158328243	0	0	-	-	-	-	1094	73.2922095903914	4.97125646287125	Up	2.36236e-269	2.61355553562005e-268	167	11.5300980939127	2.3030013909453	Up	1.217092e-22	3.55882789686411e-22	GO:0016020//membrane	-	-	K03406//methyl-accepting chemotaxis protein
MAS2736GL001953	909	181	21.7156685718996	0	0	-	-	-	-	89	10.4098277424573	-1.06079017478778	Down	4.90668e-09	1.00018032280019e-08	90	10.8485597172227	-1.00123285103194	Down	3.17874e-08	6.08207616963064e-08	-	-	-	K03566//LysR family transcriptional regulator, glycine cleavage system transcriptional activator
MAS2736GL003210	153	1703	1213.89669852858	0	0	-	-	-	-	4136	2874.13073484675	1.24348003196542	Up	4.79268e-216	4.59856000915332e-215	0	0	-	-	-	-	GO:0043234//protein complex	GO:0043566//structure-specific DNA binding	GO:0006259//DNA metabolic process	K02686//primosomal replication protein N
MAS2736GL003552	1977	10	0.551635038630906	80	4.62266744303442	3.06693957646175	Up	1.102204e-15	2.75387273915627e-15	0	0	-	-	-	-	267	14.7978305459961	4.74552777652178	Up	1.505674e-66	8.52605682051282e-66	GO:0031224//intrinsic to membrane;GO:0019867//outer membrane	GO:0004871//signal transducer activity	GO:0051234//establishment of localization	K02014//iron complex outermembrane recepter protein
MAS2736GL002792	969	859	96.6780539638458	0	0	-	-	-	-	414	45.424900395496	-1.08970508231011	Down	6.48876e-39	2.35970257415438e-38	0	0	-	-	-	-	-	-	-	K16074//zinc transporter
MAS2736GL002390	1014	565	60.7671692629107	0	0	-	-	-	-	0	0	-	-	-	-	280	30.2561409075993	-1.00606410063599	Down	8.6415e-23	2.53387379454927e-22	-	-	-	-
MAS2736GL001001	828	128	16.8592459342732	289	39.8728096554958	1.24186525896243	Up	3.04254e-17	7.96630180572852e-17	0	0	-	-	-	-	0	0	-	-	-	-	-	-	-	-
MAS2736GL001053	201	829	449.797447148491	0	0	-	-	-	-	349	184.606415274464	-1.28482278395707	Down	2.27662e-48	9.12606850860421e-48	394	214.779893227442	-1.06641653231779	Down	8.58322e-36	3.21277351650312e-35	-	-	-	-
MAS2736GL000772	327	2	0.667022918271132	27	9.43246809792562	3.82182707862522	Up	4.69566e-07	8.6186164556962e-07	32	10.4044624049959	3.96332228132902	Up	5.43968e-08	1.06931918612283e-07	58	19.4345146249206	4.86474093484916	Up	1.43544e-15	3.55135981132076e-15	-	-	-	K02660//twitching motility protein PilJ
MAS2736GL004022	1677	458	29.7845421519959	0	0	-	-	-	-	2049	129.905134056026	2.12482276224333	Up	1.538928e-230	1.55113584230769e-229	947	61.8743107497433	1.05477676709303	Up	3.70146e-40	1.49771708389585e-39	-	GO:0046872//metal ion binding;GO:0019842//vitamin binding;GO:0016744;GO:0050662//coenzyme binding	GO:0008652//cellular amino acid biosynthetic process	K01652//acetolactate synthase I/II/III large subunit [EC:2.2.1.6]
MAS2736GL004284	915	106	12.6340701601716	0	0	-	-	-	-	0	0	-	-	-	-	227	27.1830523100288	1.1053879724493	Up	1.610854e-11	3.51306828690229e-11	-	GO:0003676//nucleic acid binding;GO:0001071//nucleic acid binding transcription factor activity	GO:0006351//transcription, DNA-dependent	K10972//LysR family transcriptional regulator, transcriptional activator of the allD operon
MAS2736GL002266	1407	531	41.1584429494828	1406	114.156476812722	1.47175240473013	Up	3.71784e-100	3.11424645418327e-99	0	0	-	-	-	-	0	0	-	-	-	-	-	GO:0045181//glutamate synthase activity, NADH or NADPH as acceptor;GO:0051540;GO:0050662//coenzyme binding	GO:0006536//glutamate metabolic process	K00266//glutamate synthase (NADPH/NADH) small chain [EC:1.4.1.13 1.4.1.14]
MAS2736GL001727	975	93	10.4024789577146	203	23.7848685587237	1.19311668253889	Up	7.20716e-12	1.61374375931842e-11	0	0	-	-	-	-	0	0	-	-	-	-	-	-	-	K07126//
MAS2736GL000361	588	254	47.1101951919759	0	0	-	-	-	-	656	118.61617981614	1.33218959917495	Up	1.246788e-39	4.55778734437663e-39	0	0	-	-	-	-	GO:0031224//intrinsic to membrane	GO:0005506//iron ion binding	-	K02569//cytochrome c-type protein NapC
MAS2736GL003418	165	428	282.890483483499	0	0	-	-	-	-	113	72.8135019558722	-1.95796574265693	Down	4.3412e-46	1.6995939869281e-45	0	0	-	-	-	-	-	-	-	-
MAS2736GL002064	1623	105	7.05552430648161	417	29.3512680533315	2.05659763224029	Up	2.01512e-48	9.75095466052934e-48	277	18.1459065038148	1.36281892971209	Up	3.25954e-18	8.48897591304348e-18	331	22.3461614236889	1.66320182886268	Up	9.53196e-29	3.17934055325914e-28	-	GO:0004871//signal transducer activity	GO:0050896//response to stimulus	K03406//methyl-accepting chemotaxis protein
MAS2736GL002599	870	582	72.9562067056622	1379	181.073271043078	1.31147097506745	Up	9.67596e-83	7.21408010638298e-82	0	0	-	-	-	-	0	0	-	-	-	-	-	-	GO:0008152//metabolic process	K02304//precorrin-2 dehydrogenase / sirohydrochlorin ferrochelatase [EC:1.3.1.76 4.99.1.4]
MAS2736GL001770	981	51	5.66969480530462	315	36.6818203808219	2.69372225287753	Up	1.608366e-50	8.07061936754177e-50	0	0	-	-	-	-	286	31.9440872570534	2.49420593452848	Up	2.84248e-41	1.17161552848723e-40	-	GO:0016491//oxidoreductase activity	-	K03781//catalase [EC:1.11.1.6]
MAS2736GL003714	1926	117	6.62503370460416	0	0	-	-	-	-	0	0	-	-	-	-	250	14.22254064693	1.10217950480027	Up	1.723496e-12	3.90696337979471e-12	-	GO:0004871//signal transducer activity	GO:0050896//response to stimulus	K03406//methyl-accepting chemotaxis protein
MAS2736GL001686	381	295	84.4414249488514	1345	403.279960774682	2.25575888965653	Up	5.51392e-171	6.7994233431085e-170	2263	631.505297257169	2.90277200634672	Up	0	0	1628	468.190807659708	2.47107377973863	Up	1.743876e-224	2.40700779473684e-223	-	GO:0016829//lyase activity	-	-
MAS2736GL000204	438	192	47.8063549095146	83	21.6477774941484	-1.14298349291249	Down	3.6289e-10	7.59180323383085e-10	88	21.3612164787502	-1.16220860075484	Down	8.72154e-11	1.88114286111111e-10	0	0	-	-	-	-	-	-	-	K03825//putative acetyltransferase [EC:2.3.1.-]
MAS2736GL004317	474	655	150.702852056859	59	14.2194567130238	-3.40576847060123	Down	1.706336e-122	1.65707687759815e-121	73	16.3742696512169	-3.20220425621577	Down	2.31388e-121	1.55731923595506e-120	82	18.955226071316	-2.99103915208514	Down	1.799624e-111	1.48939295936884e-110	GO:0044424//intracellular part	GO:0016491//oxidoreductase activity;GO:0051536//iron-sulfur cluster binding	GO:0008152//metabolic process	K04068//anaerobic ribonucleoside-triphosphate reductase activating protein [EC:1.97.1.4]
MAS2736GL002931	1485	18134	1331.75909332548	0	0	-	-	-	-	5280	378.028800714852	-1.81676507401294	Down	0	0	0	0	-	-	-	-	GO:0031224//intrinsic to membrane	GO:0008746//NAD(P)+ transhydrogenase activity;GO:0000166//nucleotide binding	GO:0008152//metabolic process	K00325//NAD(P) transhydrogenase subunit beta [EC:1.6.1.2]
MAS2736GL000673	618	7	1.23528758893416	1993	368.407240594942	8.2203106492432	Up	0	0	0	0	-	-	-	-	1246	220.913890966602	7.48249337068798	Up	0	0	-	-	-	K01434//penicillin amidase [EC:3.5.1.11];K00663//aminoglycoside N6'-acetyltransferase [EC:2.3.1.82]
MAS2736GL004333	291	88	32.9798135673026	0	0	-	-	-	-	0	0	-	-	-	-	237	89.2377917357934	1.43607156998255	Up	2.97844e-17	7.68606041820418e-17	-	GO:0003676//nucleic acid binding	-	K14761//ribosome-associated protein
MAS2736GL000047	855	3028	386.232014423199	0	0	-	-	-	-	1266	157.429099245067	-1.29476551922836	Down	7.69962e-174	6.4183909860835e-173	0	0	-	-	-	-	-	GO:0030528//transcription regulator activity;GO:0001071//nucleic acid binding transcription factor activity;GO:0030246//carbohydrate binding	GO:0006351//transcription, DNA-dependent	K00845//glucokinase [EC:2.7.1.2]
MAS2736GL002307	1662	191	12.5331679923165	0	0	-	-	-	-	77	4.92580398043383	-1.34732000601182	Down	3.72092e-13	8.57242723076923e-13	0	0	-	-	-	-	GO:0044424//intracellular part	GO:0016661//oxidoreductase activity, acting on other nitrogenous compounds as donors;GO:0051536//iron-sulfur cluster binding;GO:0043169//cation binding	GO:0008152//metabolic process	K00378//hydroxylamine reductase [EC:1.7.-.-]
MAS2736GL001067	1131	310	29.8921809129729	748	75.552410743695	1.33770963107514	Up	4.64138e-47	2.19538840269966e-46	0	0	-	-	-	-	641	62.0996113751293	1.05481608106609	Up	1.01648e-27	3.31660192846034e-27	-	-	-	K01556//kynureninase [EC:3.7.1.3]
MAS2736GL000611	2946	100	3.70190927146402	0	0	-	-	-	-	0	0	-	-	-	-	237	8.81473095557226	1.25164699884512	Up	2.93906e-14	7.03898159817352e-14	-	GO:0060089;GO:0004673//protein histidine kinase activity;GO:0016829//lyase activity	GO:0006351//transcription, DNA-dependent;GO:0007165//signal transduction;GO:0009124//nucleoside monophosphate biosynthetic process	K13924//two-component system, chemotaxis family, CheB/CheR fusion protein [EC:2.1.1.80 3.1.1.61];K00936//[EC:2.7.3.-]
MAS2736GL002146	654	13	2.16782448438118	39	6.81233807072406	1.6519020771829	Up	0.0001388908	0.000220807491115312	0	0	-	-	-	-	0	0	-	-	-	-	-	-	-	-
MAS2736GL001089	1059	273	28.1141656926262	0	0	-	-	-	-	727	72.9887406479367	1.37637669432877	Up	6.89766e-46	2.69542296178938e-45	699	72.3227070326914	1.36315144417717	Up	2.64414e-44	1.14144150617284e-43	-	GO:0005488//binding;GO:0016798//hydrolase activity, acting on glycosyl bonds	GO:0006281//DNA repair	K03575//A/G-specific adenine glycosylase [EC:3.2.2.-]
MAS2736GL001548	888	139	17.0710544505505	51	6.56094721676283	-1.37957615429026	Down	6.73988e-10	1.39749484220907e-09	71	8.50085879985891	-1.00587167188979	Down	9.3524e-07	1.72980208204676e-06	47	5.79933704703333	-1.55759228132428	Down	7.79334e-12	1.71478000209754e-11	-	-	-	K01918//pantoate--beta-alanine ligase [EC:6.3.2.1];K15269//probable blue pigment (indigoidine) exporter
MAS2736GL002636	396	120	33.0479536779788	312	90.0054363283542	1.44545119971548	Up	6.01158e-23	1.82649522398844e-22	382	102.561791103035	1.63386051375625	Up	1.336592e-31	4.42330722651934e-31	0	0	-	-	-	-	-	GO:0016740//transferase activity	GO:0009987//cellular process	K03413//two-component system, chemotaxis family, response regulator CheY
MAS2736GL001932	174	56	35.0992059752327	111	72.8757544807165	1.05400052075425	Up	4.66832e-06	8.15549879518072e-06	791	483.331004362255	3.78350124374421	Up	2.66306e-163	2.14322659884837e-162	132	83.1224127298922	1.24379913702243	Up	1.73407e-08	3.35926025854109e-08	-	-	-	-
MAS2736GL002720	456	141	33.7219579964113	480	120.250178090514	1.83427881967147	Up	7.4383e-48	3.56242044419134e-47	342	79.7404501507892	1.24162344381613	Up	2.26744e-19	6.04410420851875e-19	421	101.160440292988	1.58488501038919	Up	8.161e-34	2.95712918825561e-33	-	GO:0016740//transferase activity	-	K00680//[EC:2.3.1.-];K03789//ribosomal-protein-alanine N-acetyltransferase [EC:2.3.1.128]
MAS2736GL000718	1359	477	38.2787225051556	205	17.2323194872167	-1.15142578003832	Down	2.40028e-23	7.34583508005822e-23	177	13.847495390424	-1.46691762459349	Down	1.445476e-34	4.97609266666667e-34	154	12.4163721737808	-1.62429897558902	Down	3.33868e-39	1.32411165217391e-38	GO:0044464//cell part	GO:0008028//monocarboxylic acid transmembrane transporter activity	GO:0015725//gluconate transport	K03299//gluconate:H+ symporter, GntP family
MAS2736GL002920	639	18	3.0720632996431	117	20.9167563298288	2.76737929460284	Up	3.09632e-20	8.84512608695652e-20	975	162.226267912404	5.72265568852369	Up	2.62222e-256	2.81201239386189e-255	258	44.2397134759606	3.84806219370253	Up	4.11382e-56	2.04279156449704e-55	-	GO:0016301//kinase activity;GO:0032559	GO:0006790//sulfur compound metabolic process;GO:0006796//phosphate-containing compound metabolic process	K00860//adenylylsulfate kinase [EC:2.7.1.25]
MAS2736GL001730	228	35	16.7413975868708	81	40.5844351055484	1.27750656240141	Up	5.21658e-06	9.08687609776305e-06	0	0	-	-	-	-	78	37.4846287071404	1.16287914163887	Up	4.1428e-05	6.763886692607e-05	-	-	-	-
MAS2736GL001259	1497	690	50.2673283398515	1561	119.121577554661	1.24474184677413	Up	3.01274e-86	2.29088095840868e-85	0	0	-	-	-	-	0	0	-	-	-	-	-	GO:0004030//aldehyde dehydrogenase [NAD(P)+] activity	GO:0015980//energy derivation by oxidation of organic compounds	K09472//gamma-glutamyl-gamma-aminobutyraldehyde dehydrogenase [EC:1.2.1.-]
MAS2736GL002090	660	224	37.0137081193363	0	0	-	-	-	-	0	0	-	-	-	-	476	79.0235389341207	1.09422278097193	Up	3.46854e-22	1.00303196691937e-21	GO:0016020//membrane	-	-	-
MAS2736GL004276	768	235	33.3706876006153	0	0	-	-	-	-	100	13.8438281511787	-1.26933847546125	Down	1.379138e-14	3.29312393735763e-14	0	0	-	-	-	-	-	-	-	K02030//polar amino acid transport system substrate-binding protein
MAS2736GL003984	390	4526	1265.63493985527	0	0	-	-	-	-	1885	513.882900971753	-1.30034977978184	Down	1.505264e-260	1.63936933818182e-259	0	0	-	-	-	-	-	-	GO:0006351//transcription, DNA-dependent;GO:0023052//signaling	-
MAS2736GL004168	1320	82	6.77483050398566	174	15.0586018472439	1.15233106769239	Up	6.8472e-10	1.41904760965993e-09	1214	97.7827338212708	3.85132298296662	Up	3.57662e-253	3.80628620812183e-252	225	18.6767817859004	1.46298912632054	Up	7.10154e-17	1.81806356558877e-16	GO:0044424//intracellular part	GO:0008080//N-acetyltransferase activity	GO:0006525//arginine metabolic process	K14682//amino-acid N-acetyltransferase [EC:2.3.1.1]
MAS2736GL002665	138	81	64.0124494066937	30	24.8342759099974	-1.36601983081436	Down	3.09994e-06	5.47239617968094e-06	0	0	-	-	-	-	0	0	-	-	-	-	-	-	-	-
MAS2736GL001025	1377	2173	172.101358772272	0	0	-	-	-	-	681	52.581211864137	-1.71063918984019	Down	1.25757e-188	1.1054488490566e-187	0	0	-	-	-	-	-	GO:0016882//cyclo-ligase activity;GO:0051540;GO:0032559	GO:0006760//folic acid-containing compound metabolic process	K00782//hypothetical protein
MAS2736GL003077	1692	185	11.9242173288452	0	0	-	-	-	-	598	37.5766660285043	1.65594249501082	Up	1.905006e-49	7.72503883752418e-49	386	24.9965690978512	1.06783551647335	Up	1.241594e-17	3.22983783261004e-17	-	-	-	K06020//sulfate-transporting ATPase [EC:3.6.3.25] K10834 heme-transporting ATPase [EC:3.6.3.41];K06158//ATP-binding cassette, subfamily F, member 3
MAS2736GL003166	927	1603	188.587238577282	0	0	-	-	-	-	0	0	-	-	-	-	3606	426.225516760604	1.17638491099938	Up	6.4721e-176	7.35960205962059e-175	-	GO:0016772//transferase activity, transferring phosphorus-containing groups;GO:0016765//transferase activity, transferring alkyl or aryl (other than methyl) groups;GO:0032559	GO:0006399//tRNA metabolic process	K00791//tRNA dimethylallyltransferase [EC:2.5.1.75]
MAS2736GL003685	942	35	4.05205801465664	0	0	-	-	-	-	12	1.35440255033188	-1.58099823489478	Down	0.00052109	0.000820169057807808	0	0	-	-	-	-	GO:0016020//membrane	GO:0016740//transferase activity	-	K02301//protoheme IX farnesyltransferase [EC:2.5.1.-]
MAS2736GL003627	984	510	56.524091504104	0	0	-	-	-	-	149	16.0993591767854	-1.81186263506767	Down	2.53952e-49	1.02781924324324e-48	0	0	-	-	-	-	-	GO:0016616//oxidoreductase activity, acting on the CH-OH group of donors, NAD or NADP as acceptor;GO:0046914//transition metal ion binding	GO:0008152//metabolic process	K00001//alcohol dehydrogenase [EC:1.1.1.1];K00344//NADPH2:quinone reductase [EC:1.6.5.5]
MAS2736GL001553	1581	72	4.96659949012509	152	10.983001718071	1.14494208846302	Up	9.75096e-09	1.92682268796992e-08	230	15.4672599912979	1.63888733083109	Up	1.01454e-19	2.72865055805003e-19	231	16.0093451462696	1.68858397969534	Up	6.10494e-21	1.71461367068273e-20	GO:0031224//intrinsic to membrane	-	GO:0042221//response to chemical stimulus;GO:0006810//transport	K03446//MFS transporter, DHA2 family, multidrug resistance protein B
MAS2736GL000134	1443	22058	1667.08719012836	0	0	-	-	-	-	11062	815.050921291781	-1.03236745912975	Down	0	0	0	0	-	-	-	-	-	GO:0000166//nucleotide binding;GO:0008943	GO:0019318//hexose metabolic process	K00134//glyceraldehyde 3-phosphate dehydrogenase [EC:1.2.1.12]
MAS2736GL003652	411	453	120.202885530926	0	0	-	-	-	-	124	32.0772613745267	-1.90584864833034	Down	5.13034e-47	2.02938826603774e-46	201	53.5855500776976	-1.16555560914572	Down	3.60474e-23	1.06818425423729e-22	-	GO:0003676//nucleic acid binding;GO:0051536//iron-sulfur cluster binding;GO:0043169//cation binding	-	K13771//Rrf2 family transcriptional regulator, nitric oxide-sensitive transcriptional repressor
MAS2736GL003792	354	38	11.7068174893179	107	34.5294649799455	1.56047904941931	Up	1.07129e-09	2.20605996571988e-09	0	0	-	-	-	-	80	24.7616843263161	1.08076052116537	Up	9.05804e-05	0.000145122320885834	-	-	-	K09005//hypothetical protein
MAS2736GL003599	402	54	14.649615287104	0	0	-	-	-	-	20	5.28958209955484	-1.46963712594708	Down	4.08566e-05	6.87998890763052e-05	0	0	-	-	-	-	-	-	-	K04013//cytochrome c-type protein NrfB
MAS2736GL002775	270	1108	447.542732696895	0	0	-	-	-	-	0	0	-	-	-	-	2614	1060.80431303068	1.24506119946784	Up	6.57046e-140	6.56420241904762e-139	-	-	-	-
MAS2736GL003194	330	16	5.28767258847661	88	30.4633784495968	2.52637119509904	Up	3.31346e-14	8.01213300747556e-14	456	146.915738459636	4.79621229549377	Up	5.16858e-111	3.25892570526316e-110	166	55.1172582481682	3.38179937106851	Up	4.86444e-33	1.7415691331058e-32	-	-	-	-
MAS2736GL001008	1323	80	6.59460300150144	0	0	-	-	-	-	215	17.2781020734892	1.38958703603112	Up	7.42462e-15	1.7871085912744e-14	0	0	-	-	-	-	GO:0031224//intrinsic to membrane	GO:0015171//amino acid transmembrane transporter activity	GO:0006865//amino acid transport	K03311//branched-chain amino acid:cation transporter, LIVCS family
MAS2736GL003492	732	1777	264.749323993218	0	0	-	-	-	-	713	103.560912490916	-1.35414741825576	Down	4.63824e-110	2.90704638565022e-109	0	0	-	-	-	-	-	-	-	-
MAS2736GL002054	783	658	91.6479267131075	2890	421.643504402944	2.20184958011455	Up	0	0	3633	493.311290588024	2.42832415800927	Up	0	0	3270	457.59308017971	2.31989108637179	Up	0	0	-	-	-	-
MAS2736GL001744	1956	262	14.6080065183949	503	29.3770693254356	1.00793116472983	Up	4.57822e-21	1.32585503443526e-20	835	45.387372785214	1.63553166715299	Up	3.47422e-67	1.65350788422247e-66	921	51.5922225693133	1.82039428427547	Up	3.71478e-87	2.55947732019704e-86	GO:0031224//intrinsic to membrane	-	GO:0051234//establishment of localization	K03451//betaine/carnitine transporter, BCCT family
MAS2736GL003145	2526	1765	76.2026152800426	0	0	-	-	-	-	0	0	-	-	-	-	3769	163.488138519217	1.1012735512274	Up	1.702548e-165	1.86524579843342e-164	GO:0044464//cell part	GO:0070011	GO:0019538//protein metabolic process	K01423//[EC:3.4.-.-];K01278//dipeptidyl-peptidase 4 [EC:3.4.14.5]
MAS2736GL003561	1179	2514	232.546593132526	147	14.243373511739	-4.0291570131224	Down	0	0	183	16.5026885808249	-3.81674681480744	Down	0	0	159	14.7766768870974	-3.97612603941457	Down	0	0	-	-	-	K08219//MFS transporter, UMF2 family, putative MFS family transporter protein
MAS2736GL002929	1815	144	8.65255514477991	5484	345.16770127601	5.31802743079866	Up	0	0	20833	1220.3730380102	7.1399802651844	Up	0	0	9743	588.179022028371	6.08698528875171	Up	0	0	-	GO:0046914//transition metal ion binding;GO:0016668//oxidoreductase activity, acting on a sulfur group of donors, NAD or NADP as acceptor;GO:0000166//nucleotide binding	GO:0051234//establishment of localization;GO:0000097//sulfur amino acid biosynthetic process;GO:0006091//generation of precursor metabolites and energy	K00380//sulfite reductase (NADPH) flavoprotein alpha-component [EC:1.8.1.2]
MAS2736GL002508	396	0	0	12	3.46174755109055	11.7572848042628	Up	0.0001799454	0.000283715938132733	0	0	-	-	-	-	0	0	-	-	-	-	-	-	-	-
MAS2736GL001510	291	133	49.8444909596732	327	128.370164343018	1.36480396645864	Up	4.14454e-22	1.2368907523066e-21	0	0	-	-	-	-	0	0	-	-	-	-	-	-	-	-
MAS2736GL003669	2343	2600	121.020675440486	0	0	-	-	-	-	5532	251.03096897662	1.0526118145637	Up	3.39128e-221	3.31460070862471e-220	0	0	-	-	-	-	-	GO:0003676//nucleic acid binding;GO:0016787//hydrolase activity	GO:0006259//DNA metabolic process	K06959//uncharacterized protein
MAS2736GL002690	564	130	25.1375392337818	639	129.428848599018	2.36424388438028	Up	6.11734e-87	4.69405377737226e-86	687	129.507539606601	2.36512075711867	Up	2.20496e-89	1.23601567914438e-88	678	131.717672396449	2.38953358982947	Up	5.74762e-91	4.08071294754653e-90	-	-	-	-
MAS2736GL004345	2724	638	25.5430108933982	44003	1845.37450704517	6.17484122821401	Up	0	0	36143	1410.69950553107	5.78733830720362	Up	0	0	23100	929.176750229522	5.1849525571475	Up	0	0	GO:0019867//outer membrane	GO:0004871//signal transducer activity	GO:0051234//establishment of localization	K02014//iron complex outermembrane recepter protein
MAS2736GL002731	2838	1146	44.0383196685625	5791	233.104419399597	2.40414502919459	Up	0	0	0	0	-	-	-	-	3552	137.136803934921	1.63878447731479	Up	1.86054e-285	3.122730336e-284	-	GO:0004518//nuclease activity	-	K07004//
MAS2736GL000247	504	2302	498.119216091535	1003	227.342028161798	-1.1316266510583	Down	2.49856e-103	2.12681068825911e-102	0	0	-	-	-	-	802	174.356157582236	-1.51445375195572	Down	7.36662e-165	8.02865909610389e-164	GO:0044464//cell part	GO:0003677//DNA binding;GO:0001071//nucleic acid binding transcription factor activity	GO:0006351//transcription, DNA-dependent	K03719//Lrp/AsnC family transcriptional regulator, leucine-responsive regulatory protein
MAS2736GL000556	441	68	16.8162376538287	131	33.9345457219148	1.01289973674885	Up	1.457502e-06	2.61690687873612e-06	0	0	-	-	-	-	0	0	-	-	-	-	-	-	-	-
MAS2736GL001893	1560	130	9.08818726144417	322	23.5798265883898	1.37548864154791	Up	4.89162e-22	1.454686145686e-21	2085	142.10157142256	3.9667861366326	Up	0	0	1845	129.588132083709	3.83379722764089	Up	0	0	-	GO:0050662//coenzyme binding;GO:0000166//nucleotide binding;GO:0015036//disulfide oxidoreductase activity	GO:0008152//metabolic process;GO:0019725//cellular homeostasis	K03387//alkyl hydroperoxide reductase subunit F [EC:1.6.4.-]
MAS2736GL003905	837	816	106.32201871453	0	0	-	-	-	-	3805	483.33319446237	2.18457767774843	Up	0	0	0	0	-	-	-	-	-	GO:0004091//carboxylesterase activity	-	K01070//S-formylglutathione hydrolase [EC:3.1.2.12]
MAS2736GL002137	1104	240	23.7083145950718	0	0	-	-	-	-	526	50.6563729218782	1.09535067501281	Up	5.30262e-24	1.53442965217391e-23	0	0	-	-	-	-	-	-	-	K05837//rod shape determining protein RodA
MAS2736GL001930	870	4363	546.920841678358	0	0	-	-	-	-	861	105.22073192311	-2.37791304965064	Down	0	0	798	100.502553573415	-2.44409988243257	Down	0	0	-	-	GO:0050896//response to stimulus	K14055//universal stress protein E
MAS2736GL002833	1278	357	30.4646277214607	0	0	-	-	-	-	1118	93.0097269364448	1.61024649014312	Up	2.08856e-87	1.14774994495413e-86	838	71.8466664590212	1.23778610939184	Up	1.107446e-45	4.89656840463646e-45	-	GO:0016835//carbon-oxygen lyase activity;GO:0016765//transferase activity, transferring alkyl or aryl (other than methyl) groups;GO:0048037//cofactor binding	GO:0000097//sulfur amino acid biosynthetic process	K01740//O-acetylhomoserine (thiol)-lyase [EC:2.5.1.49]
MAS2736GL002994	1290	31	2.62077958236995	71	6.28749962186446	1.26249038557955	Up	2.4053e-05	4.02318476531424e-05	0	0	-	-	-	-	0	0	-	-	-	-	-	-	-	K03449//MFS transporter, CP family, cyanate transporter
MAS2736GL001381	690	16452	2600.32794478747	0	0	-	-	-	-	66129	10189.673870573	1.97034238974281	Up	0	0	0	0	-	-	-	-	GO:0030529//ribonucleoprotein complex	GO:0003723//RNA binding;GO:0005198//structural molecule activity	GO:0010467//gene expression	K02982//small subunit ribosomal protein S3
MAS2736GL004026	825	20	2.6438362942383	74	10.246772751228	1.95446484720333	Up	3.11946e-09	6.31551723639865e-09	51	6.57254619424687	1.31381952841316	Up	0.000314556	0.000503025670480549	0	0	-	-	-	-	-	-	-	K02030//polar amino acid transport system substrate-binding protein
MAS2736GL001397	552	1810	357.600411808999	0	0	-	-	-	-	4085	786.810963444381	1.1376686623915	Up	1.393398e-185	1.20464284824742e-184	0	0	-	-	-	-	-	GO:0030528//transcription regulator activity	GO:0031555;GO:0006368//transcription elongation from RNA polymerase II promoter	K02601//transcriptional antiterminator NusG
MAS2736GL001101	1146	34	3.23558499360316	112	11.1645889605852	1.78683165726901	Up	6.28322e-12	1.41212934794228e-11	116	10.7619455700891	1.73384043520627	Up	2.06422e-11	4.54345116010499e-11	121	11.5689570946054	1.83816033574584	Up	6.26352e-13	1.43616010491803e-12	-	-	-	-
MAS2736GL000722	867	610	76.730715978975	1190	156.796800843513	1.0310200022068	Up	2.4435e-49	1.20456242672919e-48	0	0	-	-	-	-	1264	159.74285210375	1.05787525544844	Up	2.87854e-53	1.38831653333333e-52	-	-	-	-
MAS2736GL000154	966	58	6.54801069768648	264	31.2202325725682	2.25335270069263	Up	6.9293e-35	2.74366351224105e-34	320	35.2200746007627	2.42726938108882	Up	8.5012e-44	3.24345146496815e-43	389	44.1230913799131	2.75240528958021	Up	7.8991e-62	4.21687323155216e-61	-	-	-	-
MAS2736GL002182	168	1	0.649156232960298	18	12.2397502699273	4.23686457790406	Up	2.61828e-05	4.36726195953987e-05	27	17.0872393180263	4.7182097834925	Up	1.572864e-07	3.01417676051188e-07	18	11.7396914082802	4.1766849411639	Up	3.83896e-05	6.27513679781847e-05	GO:0044464//cell part	-	-	-
MAS2736GL001313	1128	78	7.54126177013453	269	27.2428484140344	1.85299972015612	Up	6.81436e-28	2.34295860997547e-27	0	0	-	-	-	-	0	0	-	-	-	-	-	GO:0005506//iron ion binding;GO:0016829//lyase activity	GO:0007165//signal transduction;GO:0009124//nucleoside monophosphate biosynthetic process;GO:0015669//gas transport	K13590//diguanylate cyclase;K02488//two-component system, cell cycle response regulator
MAS2736GL000584	2211	422	20.815278286727	1013	52.3395562575332	1.3302588465557	Up	1.385628e-62	8.11499406685237e-62	1968	94.6354324720357	2.18473759796108	Up	2.31628e-229	2.31241953333333e-228	1996	98.9157053257901	2.24855675635166	Up	1.639026e-245	2.43016010459364e-244	-	GO:0004175//endopeptidase activity;GO:0008238//exopeptidase activity	GO:0019538//protein metabolic process	K01284//peptidyl-dipeptidase Dcp [EC:3.4.15.5]
MAS2736GL000255	615	1472	261.030471196992	0	0	-	-	-	-	447	77.2769240485697	-1.75610865354467	Down	3.6766e-133	2.63071395904437e-132	0	0	-	-	-	-	-	GO:0016765//transferase activity, transferring alkyl or aryl (other than methyl) groups	GO:0006771//riboflavin metabolic process	K00793//riboflavin synthase [EC:2.5.1.9]
MAS2736GL002493	930	978	114.687059892805	4528	556.202329111994	2.2779071643414	Up	0	0	5520	631.064207644955	2.46008417804233	Up	0	0	5842	688.290954050483	2.58531592759853	Up	0	0	-	-	-	K06194//lipoprotein NlpD
MAS2736GL001751	933	31	3.62358591774623	174	21.3047743176441	2.5556867619236	Up	4.7363e-27	1.58568005573248e-26	87	9.91413956858687	1.45206946679088	Up	3.45554e-07	6.52073772277228e-07	94	11.039252513967	1.60715248101235	Up	8.25184e-09	1.63093361469618e-08	-	-	GO:0006139//nucleobase-containing compound metabolic process;GO:0044249//cellular biosynthetic process;GO:0007165//signal transduction	K13590//diguanylate cyclase;K02488//two-component system, cell cycle response regulator
MAS2736GL001509	918	892	105.969451466774	2084	259.336930918953	1.29117923881995	Up	3.76194e-121	3.636542e-120	0	0	-	-	-	-	0	0	-	-	-	-	-	-	-	K15342//CRISP-associated protein Cas1
MAS2736GL001029	1446	13	0.980468335259537	74	5.84618777300354	2.5759532239496	Up	2.14222e-12	4.87975899241603e-12	52	3.82342407362014	1.96332228132903	Up	1.20611e-06	2.214194058669e-06	44	3.33409400991269	1.76575184021779	Up	2.78894e-05	4.60180583562721e-05	-	-	-	K07403//membrane-bound serine protease (ClpP class)
MAS2736GL003681	2091	216	11.2657012824789	902	49.2789945508184	2.12903569755365	Up	2.51774e-107	2.20564514583333e-106	107	5.44060460139292	-1.0500982344333	Down	2.2923e-10	4.88395015243902e-10	0	0	-	-	-	-	GO:0044424//intracellular part	GO:0060089;GO:0004673//protein histidine kinase activity;GO:0032559	GO:0006468//protein phosphorylation;GO:0007165//signal transduction;GO:0042221//response to chemical stimulus	K03407//two-component system, chemotaxis family, sensor kinase CheA [EC:2.7.13.3]
MAS2736GL003334	717	4	0.608414209971158	78	12.4275288654213	4.352341795324	Up	6.84552e-20	1.92931713136729e-19	0	0	-	-	-	-	0	0	-	-	-	-	-	-	GO:0050794//regulation of cellular process	K07775//two-component system, OmpR family, response regulator ResD
MAS2736GL004201	720	309	46.8041643964375	615	97.5780090963648	1.05991914878397	Up	1.879364e-27	6.35267332797428e-27	683	100.85690269072	1.10760102171474	Up	3.26378e-31	1.07249447805643e-30	739	112.46189565747	1.26472746596337	Up	8.11142e-42	3.36319350988142e-41	-	GO:0016741	GO:0006629//lipid metabolic process;GO:0006730//one-carbon metabolic process	K00574//cyclopropane-fatty-acyl-phospholipid synthase [EC:2.1.1.79]
MAS2736GL002673	3249	308	10.3385472817167	996	35.0202273035531	1.76015496783493	Up	4.24302e-92	3.40494257633588e-91	1552	50.7878028661228	2.29644858282126	Up	1.05075e-192	9.37403138297872e-192	1055	35.579202236647	1.78300068262124	Up	8.2803e-97	6.19325112299465e-96	GO:0044464//cell part	-	GO:0051234//establishment of localization	K03296//hydrophobic/amphiphilic exporter-1 (mainly G- bacteria), HAE1 family
MAS2736GL002765	1041	62	6.4953038640869	578	63.4287923049963	3.28766894857555	Up	2.02578e-111	1.835863125e-110	252	25.7375516336841	1.98640589444207	Up	1.761608e-27	5.3994315380117e-27	375	39.4706243313937	2.60331041471796	Up	3.24498e-56	1.61517628469751e-55	-	GO:0017111//nucleoside-triphosphatase activity;GO:0000166//nucleotide binding;GO:0015405	GO:0000041//transition metal ion transport	K02010//iron(III) transport system ATP-binding protein [EC:3.6.3.30]
MAS2736GL004324	417	104	27.1991791421639	761	208.476897483302	2.9382525018242	Up	4.24452e-131	4.34262934306569e-130	386	98.4166706897031	1.85533960045601	Up	8.47974e-38	3.05722698366294e-37	605	158.96912266688	2.54711155374245	Up	1.61842e-87	1.11876282042834e-86	-	-	-	-
MAS2736GL003329	804	346	46.9330267531296	837	118.926528742129	1.34139516137536	Up	1.144268e-52	5.91111417690418e-52	0	0	-	-	-	-	0	0	-	-	-	-	-	GO:0003824//catalytic activity	GO:0008152//metabolic process	K07124//;K00059//3-oxoacyl-[acyl-carrier protein] reductase [EC:1.1.1.100];K00540//[EC:1.-.-.-]
MAS2736GL000920	744	942	138.081812907749	1879	288.511532796333	1.06310567826902	Up	9.92902e-81	7.17380225085911e-80	0	0	-	-	-	-	0	0	-	-	-	-	GO:0042995//cell projection;GO:0031224//intrinsic to membrane	GO:0004091//carboxylesterase activity	GO:0015031//protein transport	K02419//flagellar biosynthetic protein FliP
MAS2736GL001995	657	266	44.1544805761489	634	110.238481375824	1.31999617109996	Up	2.29986e-39	9.7883717611336e-39	633	102.436742659461	1.21410153525617	Up	2.2707e-33	7.69688367016976e-33	749	124.913652062127	1.50029941267914	Up	1.962486e-54	9.58625291734575e-54	-	GO:0016874//ligase activity	-	K01934//5-formyltetrahydrofolate cyclo-ligase [EC:6.3.3.2]
MAS2736GL002946	519	1162	244.17279994909	3048	670.898681462219	1.45819241055054	Up	6.52562e-212	9.33341227891156e-211	581	119.021712363798	-1.03667771867098	Down	4.24016e-48	1.69162615413892e-47	0	0	-	-	-	-	-	-	-	K11903//type VI secretion system secreted protein Hcp
MAS2736GL003469	1338	89	7.25424812796889	0	0	-	-	-	-	44	3.49634260750844	-1.05297953100008	Down	4.72064e-05	7.93332405611222e-05	0	0	-	-	-	-	-	-	GO:0009987//cellular process	K02407//flagellar hook-associated protein 2
MAS2736GL001546	132	3675	3036.2807441643	267	231.071649035294	-3.71589302646179	Down	0	0	200	161.091818486443	-4.23635006350734	Down	0	0	326	270.605816097934	-3.48804044065842	Down	0	0	-	-	-	-
MAS2736GL001862	870	73	9.15086441497137	269	35.3217620816446	1.94857738013835	Up	9.70084e-30	3.47758160272805e-29	428	52.3048469954602	2.51496470885016	Up	2.10786e-60	9.50350212903226e-60	299	37.656971827633	2.04093705503968	Up	5.1186e-34	1.8579278200692e-33	-	GO:0016787//hydrolase activity	GO:0009987//cellular process	K01467//beta-lactamase [EC:3.5.2.6]
MAS2736GL000212	987	22584	2495.41180683836	0	0	-	-	-	-	9297	1001.48188456857	-1.3171415918133	Down	0	0	0	0	-	-	-	-	-	GO:0005506//iron ion binding;GO:0015002//heme-copper terminal oxidase activity	GO:0008152//metabolic process	K00406//cytochrome c oxidase cbb3-type subunit III
MAS2736GL000352	717	58	8.82200604458179	259	41.2657689249246	2.22576686902073	Up	9.25134e-34	3.56244365384615e-33	241	35.7367707788753	2.01823062243142	Up	7.20644e-27	2.18644015340087e-26	295	45.0812882530891	2.35335008884322	Up	8.13912e-40	3.26810981052632e-39	-	-	-	K14051//cyclic di-GMP phosphodiesterase Gmr [EC:3.1.4.52];K00936//[EC:2.7.3.-]
MAS2736GL003446	1305	32	2.67422521716058	133	11.6426130281505	2.12222201196294	Up	4.24382e-17	1.1029210815822e-16	0	0	-	-	-	-	0	0	-	-	-	-	GO:0044464//cell part	GO:0003676//nucleic acid binding;GO:0001071//nucleic acid binding transcription factor activity;GO:0005515//protein binding;GO:0016462//pyrophosphatase activity;GO:0032559	GO:0050794//regulation of cellular process;GO:0006351//transcription, DNA-dependent	K10943//two component system, response regulator FlrC
MAS2736GL000422	3453	248	7.83273828266952	719	23.7871080639228	1.60259122651417	Up	7.93088e-59	4.44658005333333e-58	803	24.7250049120895	1.65838214845947	Up	6.12404e-66	2.88842516535433e-65	803	25.4807627786247	1.70181980685203	Up	1.519448e-69	8.92941709803921e-69	-	GO:0004871//signal transducer activity;GO:0016301//kinase activity	GO:0006810//transport;GO:0050794//regulation of cellular process;GO:0044237//cellular metabolic process	K00936//[EC:2.7.3.-]
MAS2736GL003699	2073	140	7.36524582693015	1338	73.7337199087564	3.32351896015824	Up	3.84584e-258	6.34186556862745e-257	634	32.5167682235731	2.14237829452347	Up	2.3961e-73	1.19605325e-72	1114	58.8815652688659	2.99901044011665	Up	5.68132e-190	6.83060708309455e-189	GO:0019867//outer membrane	GO:0046914//transition metal ion binding;GO:0004871//signal transducer activity;GO:0005381//iron ion transmembrane transporter activity	GO:0015688//iron chelate transport	K02014//iron complex outermembrane recepter protein
MAS2736GL001574	477	2399	548.492106671813	0	0	-	-	-	-	610	135.965547426922	-2.01222972851416	Down	3.3204e-259	3.59752899224806e-258	0	0	-	-	-	-	-	-	GO:0019725//cellular homeostasis	K03671//thioredoxin 1
MAS2736GL001826	717	1	0.15210355249279	373	59.4290803436172	8.60997139671698	Up	1.54158e-114	1.42469096703297e-113	0	0	-	-	-	-	111	16.962789817264	6.80117580607168	Up	1.692206e-32	5.98692780438448e-32	-	-	-	K03561//biopolymer transport protein ExbB
MAS2736GL002017	213	71	36.3527490457767	0	0	-	-	-	-	24	11.9797859381467	-1.6014623374545	Down	5.16934e-07	9.67204043730477e-07	0	0	-	-	-	-	-	-	-	-
MAS2736GL001651	1131	17	1.63924863071142	59	5.95934790625402	1.86211978457324	Up	3.16658e-07	5.86843054208903e-07	0	0	-	-	-	-	0	0	-	-	-	-	-	-	-	K03543//multidrug resistance protein A
MAS2736GL003324	1041	653	68.410216504012	1362	149.463693978209	1.12751138292739	Up	9.44264e-65	5.66423697574893e-64	0	0	-	-	-	-	0	0	-	-	-	-	-	GO:0003824//catalytic activity	-	K00459//nitronate monooxygenase [EC:1.13.12.16]
MAS2736GL004012	2649	2459	101.236024805849	6925	298.639433413729	1.56068191268958	Up	0	0	0	0	-	-	-	-	0	0	-	-	-	-	-	-	GO:0009987//cellular process	K03320//ammonium transporter, Amt family;K02488//two-component system, cell cycle response regulator;K13924//two-component system, chemotaxis family, CheB/CheR fusion protein [EC:2.1.1.80 3.1.1.61];K14051//cyclic di-GMP phosphodiesterase Gmr [EC:3.1.4.52]
MAS2736GL001611	516	3055	645.68400194679	0	0	-	-	-	-	1260	259.620070258383	-1.31442636498979	Down	1.793888e-179	1.51954997656566e-178	0	0	-	-	-	-	-	-	-	K10924//MSHA pilin protein MshA
MAS2736GL001573	930	639	74.9335698072623	1460	179.340857001659	1.25902010928213	Up	3.25876e-82	2.40405014035088e-81	1870	213.784432662331	1.51247271515703	Up	1.96669e-132	1.40243727380952e-131	1477	174.016730423239	1.21554192953938	Up	5.51134e-77	3.49329042900302e-76	-	GO:0016787//hydrolase activity	-	K01524//exopolyphosphatase / guanosine-5'-triphosphate,3'-diphosphate pyrophosphatase [EC:3.6.1.11 3.6.1.40]
MAS2736GL001859	714	317	48.4194178466858	0	0	-	-	-	-	0	0	-	-	-	-	696	106.808172812589	1.14136440543091	Up	8.1995e-34	2.96851613459879e-33	-	GO:0016888//endodeoxyribonuclease activity, producing 5'-phosphomonoesters	-	K01150//deoxyribonuclease I [EC:3.1.21.1]
MAS2736GL001126	1149	78746	7474.23910276431	23761	2362.40318322738	-1.66167151107973	Down	0	0	8749	809.572611974766	-3.20669432735969	Down	0	0	12899	1230.0689948684	-2.60318747768042	Down	0	0	-	GO:0016616//oxidoreductase activity, acting on the CH-OH group of donors, NAD or NADP as acceptor;GO:0043169//cation binding	GO:0008152//metabolic process	K13954//alcohol dehydrogenase [EC:1.1.1.1]
MAS2736GL002051	627	860	149.58547454243	0	0	-	-	-	-	0	0	-	-	-	-	405	70.7751730834119	-1.07965481209588	Down	8.72058e-38	3.369388e-37	-	GO:0003824//catalytic activity	-	K00799//glutathione S-transferase [EC:2.5.1.18]
MAS2736GL002885	1083	1007	101.405036811903	0	0	-	-	-	-	277	27.1937269212294	-1.89878352062857	Down	7.0721e-102	4.24832597421203e-101	0	0	-	-	-	-	-	-	-	K03406//methyl-accepting chemotaxis protein
MAS2736GL002357	861	644	81.5720222490599	212	28.1282065823803	-1.53605684708967	Down	3.00358e-47	1.42390686583991e-46	72	8.89092127116813	-3.19766959534328	Down	3.40364e-119	2.26531151111111e-118	124	15.780181405168	-2.36996062800616	Down	3.54888e-85	2.40567051373183e-84	-	GO:0016787//hydrolase activity	GO:0019538//protein metabolic process	K01423//[EC:3.4.-.-]
MAS2736GL002068	2559	36478	1554.60208639137	12968	578.911330208634	-1.4251310597817	Down	0	0	16369	680.094530946082	-1.19273816218638	Down	0	0	0	0	-	-	-	-	GO:0044424//intracellular part	GO:0016462//pyrophosphatase activity;GO:0032559	GO:0006950//response to stress;GO:0051604//protein maturation	K03695//ATP-dependent Clp protease ATP-binding subunit ClpB
MAS2736GL001639	405	2050	552.023226250683	0	0	-	-	-	-	1016	266.720320504368	-1.04940122629162	Down	3.95122e-85	2.14604474870466e-84	0	0	-	-	-	-	-	-	-	-
MAS2736GL000676	1101	5	0.495269060569165	397	41.191966091587	6.37800667871734	Up	8.33588e-115	7.72078753303964e-114	33	3.18672098695252	2.68578830580012	Up	3.51594e-06	6.28671062686567e-06	279	27.7658096522813	5.80895315666341	Up	2.59892e-76	1.63249525748503e-75	-	GO:0022890//inorganic cation transmembrane transporter activity	GO:0034755//iron ion transmembrane transport	K02016//iron complex transport system substrate-binding protein
MAS2736GL003168	1269	1417	121.777412288098	3230	290.770426690892	1.25563398312502	Up	8.45664e-179	1.07758094545455e-177	4969	416.317622063852	1.77343806496112	Up	0	0	4829	416.954860703017	1.77564464497623	Up	0	0	-	GO:0016811//hydrolase activity, acting on carbon-nitrogen (but not peptide) bonds, in linear amides	GO:0000270//peptidoglycan metabolic process;GO:0009056//catabolic process	K01448//N-acetylmuramoyl-L-alanine amidase [EC:3.5.1.28]
MAS2736GL001392	4032	43820	1185.25108868001	0	0	-	-	-	-	162734	4291.16481972174	1.85617659653642	Up	0	0	0	0	-	-	-	-	-	GO:0003676//nucleic acid binding;GO:0001882//nucleoside binding;GO:0034062//RNA polymerase activity	GO:0010467//gene expression	K03043//DNA-directed RNA polymerase subunit beta [EC:2.7.7.6]
MAS2736GL000368	3876	2031	57.1458462166969	0	0	-	-	-	-	5708	156.57326778834	1.45411737650864	Up	0	0	4748	134.220978206261	1.23188963506734	Up	2.534e-248	3.78386619217082e-247	-	GO:0032559;GO:0042623//ATPase activity, coupled	-	K03578//ATP-dependent helicase HrpA [EC:3.6.4.13]
MAS2736GL004234	168	3	1.94746869888089	21	14.2797086482485	2.87429449851935	Up	9.94432e-05	0.00016009136906585	0	0	-	-	-	-	37	24.1315878947983	3.63125080462939	Up	9.64958e-09	1.89203914392523e-08	-	-	-	-
MAS2736GL003289	2394	2091	95.2551356575427	13661	651.880032894646	2.77473770375505	Up	0	0	45192	2007.03448800583	4.39712472007483	Up	0	0	22113	1012.08497509279	3.40938973693648	Up	0	0	GO:0019867//outer membrane	GO:0004871//signal transducer activity	GO:0051234//establishment of localization	K02014//iron complex outermembrane recepter protein
MAS2736GL000050	1827	2331	139.143280830387	0	0	-	-	-	-	5368	312.385868571017	1.16675794840034	Up	3.65034e-253	3.87490522025316e-252	0	0	-	-	-	-	-	GO:0016836//hydro-lyase activity	GO:0044262//cellular carbohydrate metabolic process	K01690//phosphogluconate dehydratase [EC:4.2.1.12]
MAS2736GL000443	297	6147	2257.17523620595	2286	879.283877976999	-1.36011750505618	Down	0	0	18927	6775.52188553978	1.58581364777072	Up	0	0	0	0	-	-	-	-	-	-	-	K07040//uncharacterized protein
MAS2736GL001812	387	7792	2195.81876406738	0	0	-	-	-	-	478	131.321051411119	-4.06358887277257	Down	0	0	1890	535.111515354169	-2.03684750325232	Down	0	0	-	-	-	-
MAS2736GL000342	1836	8437	501.157097547742	0	0	-	-	-	-	3727	215.826185702245	-1.21539300108236	Down	0	0	0	0	-	-	-	-	-	-	-	K07289//AsmA protein
MAS2736GL000376	267	35	14.2960249056425	0	0	-	-	-	-	113	44.9971079502581	1.65421822679925	Up	1.581198e-10	3.38436100765697e-10	252	103.414809708896	2.85475684627655	Up	3.75904e-42	1.57257545762712e-41	GO:0043232	GO:0003676//nucleic acid binding	GO:0071103//DNA conformation change	K05787//DNA-binding protein HU-alpha
MAS2736GL004289	1743	1106	69.2016186654544	2456	160.968281997009	1.21789875159722	Up	4.04764e-130	4.08161299760192e-129	7444	454.073750944712	2.71404895115347	Up	0	0	4807	302.183114321837	2.12654535762478	Up	0	0	-	GO:0016755;GO:0016747//transferase activity, transferring acyl groups other than amino-acyl groups	-	K00681//gamma-glutamyltranspeptidase [EC:2.3.2.2]
MAS2736GL002364	984	1423	157.713298451647	4446	516.159224797666	1.71051186296226	Up	0	0	8711	941.218240194478	2.57722496541035	Up	0	0	9515	1059.51510331776	2.74802793435649	Up	0	0	-	-	-	-
MAS2736GL003364	996	599	65.5882430072899	1337	153.349160343038	1.22531113376631	Up	2.29482e-72	1.52203755520505e-71	0	0	-	-	-	-	1425	156.764955552336	1.25709395087226	Up	2.8293e-78	1.82361640552995e-77	-	GO:0043169//cation binding;GO:0016814//hydrolase activity, acting on carbon-nitrogen (but not peptide) bonds, in cyclic amidines	GO:0009127//purine nucleoside monophosphate biosynthetic process	K01488//adenosine deaminase [EC:3.5.4.4]
MAS2736GL003069	744	119	17.4434561953525	347	53.280203235938	1.61091366573207	Up	1.845374e-29	6.58726457555178e-29	0	0	-	-	-	-	0	0	-	-	-	-	-	-	-	K15634//probable phosphoglycerate mutase [EC:5.4.2.1]
MAS2736GL000618	501	381	82.9365112960534	0	0	-	-	-	-	153	32.4691653308603	-1.35293706347164	Down	6.67476e-25	1.95852125122463e-24	0	0	-	-	-	-	-	GO:0016407//acetyltransferase activity	-	K00676//ribosomal-protein-alanine N-acetyltransferase [EC:2.3.1.128]
MAS2736GL001945	933	128	14.9619031442425	746	91.3411588561062	2.60997139671698	Up	2.4166e-113	2.21390043572985e-112	58	6.60942637905791	-1.1786967235434	Down	8.72012e-08	1.69353696896711e-07	0	0	-	-	-	-	-	-	-	K02574//ferredoxin-type protein NapH
MAS2736GL000105	510	87	18.6040539234269	298	66.7506380733813	1.84316460107518	Up	1.611424e-30	5.89733500435161e-30	195	40.65199419452	1.12770909922991	Up	3.19426e-10	6.77810332995951e-10	188	40.3906768452204	1.1184052955505	Up	6.11528e-10	1.26839915373208e-09	-	GO:0016491//oxidoreductase activity	-	K02199//cytochrome c biogenesis protein CcmG, thiol:disulfide interchange protein DsbE;K06196//cytochrome c-type biogenesis protein
MAS2736GL002377	786	555	77.0067775588018	1672	243.009392975791	1.65795474730516	Up	5.02564e-141	5.47482284974093e-140	1679	227.114869895123	1.56036483502859	Up	1.36221e-124	9.31769417618271e-124	1916	267.095404864893	1.7942978242203	Up	8.79062e-176	9.96903824864865e-175	-	-	-	K00986//RNA-directed DNA polymerase [EC:2.7.7.49]
MAS2736GL003015	1299	46	3.86195486398551	127	11.1687328611397	1.5320623071769	Up	5.41988e-11	1.17356309989701e-10	178	14.5689506049171	1.91549375623841	Up	5.47118e-19	1.44736010977918e-18	99	8.35063499711388	1.11255460374419	Up	8.10676e-06	1.37549393287505e-05	-	-	-	-
MAS2736GL003215	2418	2424	109.328863135189	0	0	-	-	-	-	5124	225.304696207689	1.04320305819773	Up	4.48318e-202	4.1314228e-201	5934	268.89622372051	1.29837516772891	Up	0	0	-	GO:0003676//nucleic acid binding;GO:0008408//3'-5' exonuclease activity	GO:0044260	K12573//ribonuclease R [EC:3.1.-.-]
MAS2736GL002576	639	26	4.43742476615115	489	87.4213149169768	4.30019051327289	Up	7.97728e-117	7.53808143820225e-116	919	152.908656627178	5.10680361447696	Up	1.14437e-229	1.14518935799523e-228	543	93.1091644087077	4.39112860938486	Up	1.00696e-127	9.18522643478261e-127	-	-	-	K11689//C4-dicarboxylate transporter, DctQ subunit
MAS2736GL000036	1065	930	95.2339622889361	0	0	-	-	-	-	447	44.6247026195966	-1.09363360348305	Down	3.16716e-42	1.17938737833037e-41	0	0	-	-	-	-	-	GO:0016835//carbon-oxygen lyase activity;GO:0048037//cofactor binding	GO:0000097//sulfur amino acid biosynthetic process	K01738//cysteine synthase A [EC:2.5.1.47]
MAS2736GL004239	966	90	10.1607062550308	0	0	-	-	-	-	33	3.63207019320365	-1.4841366956422	Down	8.69188e-08	1.68883470064875e-07	0	0	-	-	-	-	GO:0043234//protein complex;GO:0031224//intrinsic to membrane	GO:0016620//oxidoreductase activity, acting on the aldehyde or oxo group of donors, NAD or NADP as acceptor	GO:0022900//electron transport chain;GO:0015980//energy derivation by oxidation of organic compounds	K00127//formate dehydrogenase, gamma subunit
MAS2736GL001006	579	192	36.1643928331043	89	17.5598489767754	-1.04228949329301	Down	5.94738e-09	1.18524800473934e-08	0	0	-	-	-	-	0	0	-	-	-	-	GO:0044424//intracellular part	GO:0019136//deoxynucleoside kinase activity;GO:0043169//cation binding;GO:0032559	GO:0006259//DNA metabolic process;GO:0055086//nucleobase-containing small molecule metabolic process;GO:0006796//phosphate-containing compound metabolic process	K00857//thymidine kinase [EC:2.7.1.21]
MAS2736GL000996	579	414	77.9794720463811	985	194.342148787907	1.31743253330616	Up	5.02006e-60	2.86811851902174e-59	1487	273.054805697694	1.80802425588212	Up	7.63178e-136	5.54593648873483e-135	1105	209.111141146914	1.42310363650105	Up	1.457252e-73	8.9004794643377e-73	-	-	-	-
MAS2736GL000833	1344	2130	172.837847025679	0	0	-	-	-	-	725	57.3530023405974	-1.59147824888187	Down	6.24164e-167	5.08178573203883e-166	1037	84.5420832665736	-1.03167759657839	Down	1.351122e-84	9.10001269983949e-84	GO:0043234//protein complex;GO:0044424//intracellular part	GO:0005488//binding;GO:0016895//exodeoxyribonuclease activity, producing 5'-phosphomonoesters	GO:0006259//DNA metabolic process	K03601//exodeoxyribonuclease VII large subunit [EC:3.1.11.6]
MAS2736GL000404	882	784	96.9406641220712	1573	203.736795498366	1.07153268776222	Up	9.70556e-69	6.11872260869565e-68	0	0	-	-	-	-	1714	212.9294293523	1.13520148971888	Up	4.85538e-80	3.16845637325039e-79	-	GO:0004175//endopeptidase activity	GO:0019538//protein metabolic process	K05844//ribosomal protein S6 modification protein
MAS2736GL003780	696	691	108.27478271824	0	0	-	-	-	-	327	49.9523509565289	-1.11607279356115	Down	8.19302e-33	2.75487833680834e-32	0	0	-	-	-	-	-	-	-	-
MAS2736GL000968	891	76	9.30238696120885	0	0	-	-	-	-	165	19.6890000372319	1.08171698213126	Up	2.25274e-08	4.49797086666667e-08	254	31.235572501193	1.74751711305017	Up	6.28852e-24	1.90379725252525e-23	-	-	-	-
MAS2736GL002545	1869	234	13.6541625629402	667	40.7686063922173	1.57811780806293	Up	1.58542e-53	8.31258241895262e-53	0	0	-	-	-	-	0	0	-	-	-	-	GO:0031224//intrinsic to membrane	GO:0060089	GO:0023052//signaling	K03406//methyl-accepting chemotaxis protein
MAS2736GL002870	1323	97	7.9959561393205	45	3.88563500632612	-1.04112016939571	Down	3.76194e-05	6.22058895005898e-05	0	0	-	-	-	-	0	0	-	-	-	-	GO:0031224//intrinsic to membrane	GO:0005310//dicarboxylic acid transmembrane transporter activity;GO:0015291//secondary active transmembrane transporter activity	GO:0046942//carboxylic acid transport;GO:0015711//organic anion transport	K06956//
MAS2736GL000557	426	1944	497.674254542182	0	0	-	-	-	-	638	159.231321427867	-1.64407760851188	Down	9.01106e-160	7.14241485444234e-159	0	0	-	-	-	-	-	GO:0016787//hydrolase activity	-	K02503//Hit-like protein involved in cell-cycle regulation
MAS2736GL001452	2103	38	1.97061977708918	866	47.0422356229509	4.57723527774489	Up	5.26182e-214	7.60342030927835e-213	0	0	-	-	-	-	192	10.0035791743406	2.34379492699916	Up	2.49812e-26	7.93498222558668e-26	GO:0031224//intrinsic to membrane;GO:0019867//outer membrane	GO:0046914//transition metal ion binding;GO:0004871//signal transducer activity;GO:0005381//iron ion transmembrane transporter activity	GO:0015688//iron chelate transport	K02014//iron complex outermembrane recepter protein
MAS2736GL000725	246	57	25.2695938488936	133	61.7626422834814	1.28933199779819	Up	3.849e-09	7.76261151079137e-09	0	0	-	-	-	-	0	0	-	-	-	-	-	-	-	-
MAS2736GL004127	1053	430	44.5347068082165	1145	124.218548165201	1.47987860985659	Up	1.433532e-82	1.06313969312169e-81	0	0	-	-	-	-	0	0	-	-	-	-	-	-	-	K07402//xanthine dehydrogenase accessory factor
MAS2736GL002168	231	192	90.6458158024562	62	30.6611925953734	-1.56382661387254	Down	1.565742e-15	3.90044141587678e-15	90	41.4236104679424	-1.12978712306246	Down	2.26738e-10	4.83331181494662e-10	0	0	-	-	-	-	-	-	-	-
MAS2736GL002760	471	907	210.012378245347	0	0	-	-	-	-	3317	748.758876575139	1.83402683758853	Up	1.6e-306	1.96163742690058e-305	0	0	-	-	-	-	GO:0044424//intracellular part	GO:0003676//nucleic acid binding;GO:0001071//nucleic acid binding transcription factor activity	GO:0006525//arginine metabolic process;GO:0006351//transcription, DNA-dependent	K03402//transcriptional regulator of arginine metabolism
MAS2736GL001334	441	370	91.5001166458325	163	42.2239004020772	-1.11571372982349	Down	1.272922e-17	3.36009856246077e-17	163	39.2976368090057	-1.21933102495621	Down	7.59088e-21	2.08985947734734e-20	122	30.3120074457183	-1.59388418323184	Down	5.46444e-30	1.85959369343066e-29	-	GO:0000166//nucleotide binding;GO:0003824//catalytic activity	-	K06205//MioC protein
MAS2736GL003787	1740	2610	163.587370705995	8150	535.07873785391	1.7096898290103	Up	0	0	11473	701.043819601536	2.09944325102884	Up	0	0	11917	750.431660986459	2.1976593235253	Up	0	0	-	-	-	-
MAS2736GL001386	309	3264	1151.99391150888	0	0	-	-	-	-	9463	3256.02537120569	1.49897884933866	Up	0	0	0	0	-	-	-	-	GO:0030529//ribonucleoprotein complex	GO:0003723//RNA binding;GO:0005198//structural molecule activity	GO:0010467//gene expression	K02926//large subunit ribosomal protein L4
MAS2736GL002263	387	121	34.0983149964262	0	0	-	-	-	-	62	17.0332744508146	-1.00134464555869	Down	5.17858e-06	9.14649786857624e-06	0	0	-	-	-	-	-	-	-	-
MAS2736GL003244	372	101	29.6099004324471	0	0	-	-	-	-	0	0	-	-	-	-	43	12.6654018419081	-1.2251867883281	Down	1.209344e-06	2.15108411360746e-06	-	-	-	-
MAS2736GL000621	2643	114	4.70398795825033	274	11.8430273768296	1.33208164525753	Up	3.82364e-18	1.02475501593372e-17	0	0	-	-	-	-	0	0	-	-	-	-	-	GO:0005506//iron ion binding	-	-
MAS2736GL002460	1188	210	19.277972978821	93	8.94284784031725	-1.10814713009635	Down	1.586772e-10	3.38184301064369e-10	78	6.98064546774586	-1.46552101747485	Down	4.6216e-16	1.1425925e-15	92	8.48525394717449	-1.18392362188752	Down	8.64456e-12	1.90008243897328e-11	-	-	-	K08156//MFS transporter, DHA1 family, arabinose polymer transporter
MAS2736GL002564	792	1644	226.378482694155	3535	509.886566379379	1.17143949247682	Up	2.3669e-175	2.96214717261905e-174	4121	553.216153318859	1.28910644592784	Up	1.315826e-227	1.30124019292453e-226	4514	624.496244307809	1.46395605923174	Up	2e-307	3.52605042016807e-306	-	GO:0046914//transition metal ion binding;GO:0016714//oxidoreductase activity, acting on paired donors, with incorporation or reduction of molecular oxygen, reduced pteridine as one donor, and incorporation of one atom of oxygen	GO:0006558//L-phenylalanine metabolic process	K00500//phenylalanine-4-hydroxylase [EC:1.14.16.1]
MAS2736GL003779	1659	18	1.18327212083902	185	12.7389805903603	3.42839603553575	Up	4.44166e-38	1.86027692231076e-37	0	0	-	-	-	-	85	5.61391712913541	2.24622587441698	Up	6.99918e-12	1.5424663487395e-11	-	GO:0016840	GO:0008152//metabolic process	K01745//histidine ammonia-lyase [EC:4.3.1.3]
MAS2736GL003205	1077	865	87.5908855838352	0	0	-	-	-	-	2671	263.679037267419	1.58993021944005	Up	1.879354e-202	1.73571174493392e-201	0	0	-	-	-	-	-	GO:0047661;GO:0048037//cofactor binding	GO:0000270//peptidoglycan metabolic process;GO:0045229//external encapsulating structure organization;GO:0065008;GO:0009078//pyruvate family amino acid metabolic process	K01775//alanine racemase [EC:5.1.1.1]
MAS2736GL003012	3192	18067	617.279245310195	0	0	-	-	-	-	9048	301.374934404486	-1.03436385283273	Down	0	0	0	0	-	-	-	-	-	GO:0016646//oxidoreductase activity, acting on the CH-NH group of donors, NAD or NADP as acceptor	GO:0006560//proline metabolic process;GO:0006536//glutamate metabolic process	K13821//proline dehydrogenase / delta 1-pyrroline-5-carboxylate dehydrogenase [EC:1.5.99.8 1.5.1.12]
MAS2736GL001909	4254	2901	74.3718793947801	730	19.6035492491235	-1.92364234996887	Down	1.762614e-282	3.16743242307692e-281	315	7.87282300501445	-3.23980428048169	Down	0	0	598	15.4027106206115	-2.27157296627831	Down	0	0	-	GO:0046872//metal ion binding;GO:0016491//oxidoreductase activity;GO:0051536//iron-sulfur cluster binding	GO:0008152//metabolic process	K00123//formate dehydrogenase, alpha subunit [EC:1.2.1.2]
MAS2736GL004094	240	11	4.9985029937943	52	24.7514949902974	2.30794767596554	Up	3.69132e-08	7.09739396433471e-08	55	24.3651375460745	2.28525037621639	Up	3.80356e-08	7.52989947119924e-08	65	29.6753310598195	2.56969613411274	Up	9.25556e-11	1.9723885099035e-10	-	-	-	-
MAS2736GL002967	1320	2157	178.211090208501	0	0	-	-	-	-	877	70.6387624063052	-1.3350551473867	Down	2.38102e-130	1.68074357912458e-129	0	0	-	-	-	-	-	-	-	K11894//type VI secretion system protein ImpI
MAS2736GL003196	114	5	4.78325645339167	23	23.0479508006818	2.2685734376314	Up	0.000345238	0.000534705631675875	131	122.175426546823	4.67481718797911	Up	2.2158e-32	7.40897081339713e-32	39	37.4846287071404	2.97023406369647	Up	7.25284e-08	1.36165175123042e-07	-	-	-	-
MAS2736GL002867	861	32	4.05326818628869	205	27.1994450442829	2.74641967596719	Up	4.2291e-34	1.64508469010176e-33	151	18.6462376659221	2.20172702065411	Up	3.02914e-19	8.05912691624365e-19	141	17.9435933720056	2.14631129212038	Up	7.4974e-18	1.96128992518703e-17	-	-	-	-
MAS2736GL001688	1803	4388	265.417409006436	0	0	-	-	-	-	15269	900.393369090331	1.76229243046974	Up	0	0	10492	637.611311362347	1.26441422158338	Up	0	0	-	GO:0032559;GO:0042623//ATPase activity, coupled	-	K05592//ATP-dependent RNA helicase DeaD [EC:3.6.4.13]
MAS2736GL004259	2130	85	4.35208967449439	434	23.2765955055018	2.41909987276853	Up	3.31294e-61	1.92948929362881e-60	0	0	-	-	-	-	272	13.992095424955	1.68483184483423	Up	2.57854e-24	7.88022857975237e-24	-	GO:0016625//oxidoreductase activity, acting on the aldehyde or oxo group of donors, iron-sulfur protein as acceptor;GO:0051540	GO:0008152//metabolic process	K03738//aldehyde:ferredoxin oxidoreductase [EC:1.2.7.5]
MAS2736GL003378	645	413	69.8310946786315	897	158.870060867955	1.18590577996156	Up	9.62304e-47	4.53642188340807e-46	0	0	-	-	-	-	0	0	-	-	-	-	-	GO:0003676//nucleic acid binding;GO:0001071//nucleic acid binding transcription factor activity;GO:0016564//transcription repressor activity	GO:0006351//transcription, DNA-dependent	K03577//TetR/AcrR family transcriptional regulator, acrAB operon repressor
MAS2736GL002741	390	696	194.627025660466	1633	478.333625078765	1.29730515617471	Up	4.90018e-96	4.00880484435798e-95	7583	2067.25413160149	3.40893179305951	Up	0	0	2304	647.308523188867	1.73374144531517	Up	3.34124e-201	4.19755779640718e-200	-	-	-	K03973//phage shock protein C
MAS2736GL004152	1581	350	24.1431919658858	0	0	-	-	-	-	170	11.4323226022637	-1.0784978943656	Down	1.530974e-16	3.84163613524835e-16	0	0	-	-	-	-	-	GO:0016757//transferase activity, transferring glycosyl groups	-	K03462//nicotinamide phosphoribosyltransferase [EC:2.4.2.12];K00763//nicotinate phosphoribosyltransferase [EC:2.4.2.11]
MAS2736GL002289	480	190	43.1688894918598	0	0	-	-	-	-	0	0	-	-	-	-	471	107.5160071475	1.31648758100343	Up	6.77236e-29	2.26790283798883e-28	-	-	-	K03803//sigma-E factor negative regulatory protein RseC
MAS2736GL002767	1017	48	5.14729190028697	1091	122.549947966483	4.5734124620642	Up	4.95646e-269	8.57691946502057e-268	175	18.2950885301712	1.82957089244019	Up	1.16576e-17	3.01358303329223e-17	362	39.0014788968628	2.92164332608363	Up	2.80142e-61	1.47858595220126e-60	GO:0030313	GO:0015405	GO:0000041//transition metal ion transport	K02012//iron(III) transport system substrate-binding protein
MAS2736GL004048	1137	1325	127.090745344734	2594	260.626661273925	1.03612569637552	Up	3.07234e-106	2.66375045360825e-105	0	0	-	-	-	-	0	0	-	-	-	-	-	GO:0050662//coenzyme binding;GO:0016627//oxidoreductase activity, acting on the CH-CH group of donors	GO:0008152//metabolic process	K08297//crotonobetainyl-CoA dehydrogenase [EC:1.3.99.-]
MAS2736GL003701	798	629	85.9619516909532	1602	229.33426821548	1.41568180199117	Up	1.699312e-107	1.49177598329854e-106	0	0	-	-	-	-	0	0	-	-	-	-	-	-	-	K06996//
MAS2736GL002901	810	15469	2082.74324070044	0	0	-	-	-	-	2363	310.167380586527	-2.74736612042126	Down	0	0	2741	370.781002552548	-2.48984576317677	Down	0	0	-	GO:0016740//transferase activity	GO:0008152//metabolic process	K00599//[EC:2.1.1.-];K00561//23S rRNA (adenine2085-N6)-dimethyltransferase [EC:2.1.1.184]
MAS2736GL003722	1035	314	33.0862701460113	699	77.1518171603919	1.22146747294555	Up	1.741644e-38	7.32361302e-38	837	85.9810071191118	1.37778534498774	Up	1.19321e-52	4.98816503489531e-52	816	86.385980449722	1.38456453280145	Up	1.256376e-52	6.00427528018223e-52	-	-	-	-
MAS2736GL003630	1248	611	53.3931001609845	0	0	-	-	-	-	61	5.19676010598092	-3.36096895092682	Down	1.870954e-118	1.23932229415482e-117	173	15.1888528797301	-1.81364040246042	Down	8.26206e-58	4.19197143409915e-57	-	-	-	-
MAS2736GL004353	906	194	23.3524281949691	513	64.6842431483575	1.46984174988168	Up	1.376692e-37	5.72034571146245e-37	0	0	-	-	-	-	508	61.4368545222141	1.39553178430663	Up	8.80528e-34	3.18508231724138e-33	-	-	-	K11418//histone deacetylase 11 [EC:3.5.1.98];K04768//acetoin utilization protein AcuC
MAS2736GL003683	318	55	18.8622754482804	160	57.4780725464091	1.60750795782445	Up	2.34446e-14	5.68538310265283e-14	15	5.01512265099303	-1.91114683658712	Down	6.09782e-07	1.13737363256228e-06	15	5.16841760112966	-1.86770917819456	Down	1.147964e-06	2.0427722408821e-06	-	-	-	-
MAS2736GL000844	1746	569	35.5407460602181	0	0	-	-	-	-	1716	104.493785764608	1.55587127652199	Up	9.07954e-127	6.28226257755775e-126	1365	85.6607494510253	1.26916033322222	Up	3.70322e-76	2.32267729745889e-75	-	GO:0003824//catalytic activity	-	K01081//5'-nucleotidase [EC:3.1.3.5]
MAS2736GL002722	408	112	29.9375580376985	356	99.677966250519	1.73531808537054	Up	2.22918e-33	8.52154718181818e-33	0	0	-	-	-	-	226	60.6934372807168	1.01958398007917	Up	3.10044e-10	6.49173964071856e-10	-	-	-	-
MAS2736GL003756	2724	4027	161.225242739364	23421	982.217492659701	2.60696487457328	Up	0	0	28591	1115.93696048028	2.79110598454569	Up	0	0	28580	1149.60482777315	2.83398847875902	Up	0	0	-	-	-	K09607//immune inhibitor A [EC:3.4.24.-]
MAS2736GL004197	339	7	2.25194020637555	0	0	-	-	-	-	28	8.78164249448219	1.96332228132902	Up	0.000415094	0.000658527863034431	36	11.6358003338707	2.3693300191063	Up	4.9345e-06	8.47183387888707e-06	-	-	-	-
MAS2736GL001772	663	2533	416.658431370825	0	0	-	-	-	-	5588	896.107864137979	1.10480722502599	Up	1.574894e-241	1.6185123877451e-240	0	0	-	-	-	-	GO:0019867//outer membrane	-	-	K02557//chemotaxis protein MotB;K03286//OmpA-OmpF porin, OOP family
MAS2736GL000049	705	696	107.666014195151	0	0	-	-	-	-	1710	257.884008998297	1.26015939525356	Up	2.47992e-92	1.41473531428571e-91	0	0	-	-	-	-	-	GO:0004091//carboxylesterase activity	GO:0006007//glucose catabolic process	K01057//6-phosphogluconolactonase [EC:3.1.1.31]
MAS2736GL002534	1731	306	19.2789275702039	2838	187.294341507703	3.28021060782965	Up	0	0	2430	149.254222119328	2.95267503712952	Up	0	0	2014	127.484051202723	2.72522006503573	Up	0	0	-	GO:0004175//endopeptidase activity	GO:0019538//protein metabolic process	K14645//serine protease [EC:3.4.21.-];K01362//[EC:3.4.21.-]
MAS2736GL000992	387	31	8.73593194123316	0	0	-	-	-	-	0	0	-	-	-	-	75	21.2345839426257	1.28138231983059	Up	1.437904e-05	2.4095228370607e-05	-	GO:0003824//catalytic activity	-	K03574//7,8-dihydro-8-oxoguanine triphosphatase [EC:3.6.1.-];K01529//[EC:3.6.1.-];K01554//[EC:3.6.-.-]
MAS2736GL000688	213	5923	3032.63848729768	1796	963.243445342885	-1.65460115959211	Down	0	0	1044	521.120688309383	-2.54088409289609	Down	0	0	1296	666.682193777266	-2.18550242818879	Down	0	0	GO:0043234//protein complex	GO:0046914//transition metal ion binding;GO:0015098//molybdate ion transmembrane transporter activity;GO:0032559	GO:0051234//establishment of localization	K02019//molybdate transport system regulatory protein
MAS2736GL002582	546	279	55.7275658448994	0	0	-	-	-	-	120	23.3671648793521	-1.25390843489164	Down	9.53762e-17	2.40621183273165e-16	138	27.6936310144047	-1.00883691532943	Down	4.6494e-12	1.03330944915254e-11	-	GO:0016740//transferase activity	-	K00567//methylated-DNA-[protein]-cysteine S-methyltransferase [EC:2.1.1.63]
MAS2736GL000768	819	262	34.8879862637124	0	0	-	-	-	-	0	0	-	-	-	-	711	95.1216021799116	1.44704268780355	Up	3.90086e-49	1.79473778070175e-48	-	-	-	-
MAS2736GL003505	1911	9924	566.349578540483	0	0	-	-	-	-	4783	266.107499090336	-1.0896836625771	Down	0	0	0	0	-	-	-	-	GO:0031224//intrinsic to membrane	GO:0004871//signal transducer activity	GO:0023052//signaling;GO:0009987//cellular process;GO:0042221//response to chemical stimulus	K03406//methyl-accepting chemotaxis protein
MAS2736GL000270	1215	304	27.2870017528793	118	11.0946872131248	-1.29834488761999	Down	2.55008e-18	6.87377333333333e-18	0	0	-	-	-	-	0	0	-	-	-	-	-	-	-	K08154//MFS transporter, DHA1 family, 2-module integral membrane pump EmrD
MAS2736GL000277	627	1187	206.462742188215	174	31.7023196784082	-2.70322114733143	Down	8.9017e-176	1.11736264179104e-174	146	24.7572689463375	-3.05995737943286	Down	4.04756e-209	3.796738049217e-208	155	27.0867946368614	-2.93021987464608	Down	1.918522e-196	2.36073850791789e-195	GO:0031224//intrinsic to membrane	-	GO:0015837//amine transport	K06895//L-lysine exporter family protein LysE/ArgO
MAS2736GL003610	1872	1258	73.2880741980562	581	35.4551740368905	-1.04758227701301	Down	9.01012e-51	4.55379262019231e-50	357	20.2758836921879	-1.85381366152116	Down	8.42272e-123	5.73319236363636e-122	526	30.7874243342506	-1.2512372778654	Down	1.82463e-68	1.05166860989011e-67	-	GO:0004871//signal transducer activity	GO:0050896//response to stimulus	K03406//methyl-accepting chemotaxis protein
MAS2736GL003101	900	1570	190.246053339565	0	0	-	-	-	-	385	45.4815900860057	-2.0645119268677	Down	4.64178e-176	3.892596708e-175	591	71.9512642311931	-1.40277458387987	Down	5.19722e-101	4.02353046494465e-100	-	-	-	K02380//FdhE protein
MAS2736GL002505	1731	90	5.67027281476586	389	25.6721278528881	2.17871282511826	Up	1.266026e-48	6.14029911188005e-48	630	38.695539067974	2.77067720338663	Up	6.4781e-98	3.80429598039216e-97	536	33.9282281254515	2.58099603384968	Up	6.98704e-79	4.53131682225657e-78	-	GO:0016831//carboxy-lyase activity;GO:0016743//carboxyl- or carbamoyltransferase activity;GO:0016885	GO:0030001//metal ion transport	K01571//oxaloacetate decarboxylase, alpha subunit [EC:4.1.1.3]
MAS2736GL002974	1056	147	15.1814037208215	422	45.6517958300066	1.58836642033257	Up	8.56856e-35	3.38317322065728e-34	0	0	-	-	-	-	425	44.097956994487	1.53840662591029	Up	9.71068e-33	3.45305197288136e-32	-	-	-	K07126//
MAS2736GL001869	1335	21	1.7155229886771	85	7.27355946128014	2.08401308982069	Up	3.39654e-11	7.44265278791037e-11	60	4.77845394162033	1.47789545415879	Up	1.888658e-05	3.23626603759706e-05	51	4.18583753583625	1.28686785891433	Up	0.000344318	0.000532335419307295	-	-	-	K02488//two-component system, cell cycle response regulator;K13590//diguanylate cyclase
MAS2736GL001027	1110	1884	185.104268114171	4984	512.937426326995	1.47044467987297	Up	0	0	0	0	-	-	-	-	0	0	-	-	-	-	-	-	-	K03832//periplasmic protein TonB
MAS2736GL001289	822	180	23.8813679862767	0	0	-	-	-	-	0	0	-	-	-	-	366	48.7868441005904	1.03060668167595	Up	6.17474e-16	1.54129738488995e-15	-	GO:0003824//catalytic activity	GO:0008152//metabolic process	K00014//shikimate dehydrogenase [EC:1.1.1.25]
MAS2736GL001801	249	8	3.50387942609896	0	0	-	-	-	-	0	0	-	-	-	-	33	14.521385356427	2.05115405908004	Up	6.46186e-05	0.000104324603924586	-	-	-	-
MAS2736GL002851	1332	558	45.6865629899626	0	0	-	-	-	-	0	0	-	-	-	-	246	20.2359845896482	-1.17484686676836	Down	1.6505e-28	5.45744523246651e-28	GO:0031224//intrinsic to membrane	GO:0015142//tricarboxylic acid transmembrane transporter activity	GO:0006842//tricarboxylic acid transport	-
MAS2736GL002513	1566	2109	146.873463098741	0	0	-	-	-	-	4540	308.234690238044	1.06945548371362	Up	1.282376e-186	1.11556069875519e-185	0	0	-	-	-	-	-	GO:0016874//ligase activity;GO:0000166//nucleotide binding	-	K01919//glutamate--cysteine ligase [EC:6.3.2.2]
MAS2736GL000435	342	6	1.91330258135667	0	0	-	-	-	-	30	9.32636843868879	2.28525037621639	Up	5.68284e-05	9.49328610358566e-05	0	0	-	-	-	-	-	-	-	-
MAS2736GL001265	279	148	57.8516866534941	683	279.65708979939	2.27322797912289	Up	1.479338e-88	1.15410320779221e-87	845	322.01041996376	2.47667644686962	Up	1.512998e-115	9.83565986666666e-115	910	357.380331042987	2.62702930917869	Up	2.52416e-135	2.44604511778291e-134	-	-	-	-
MAS2736GL003223	1356	3807	306.183441631132	0	0	-	-	-	-	1862	145.994806470766	-1.06847921567444	Down	4.69966e-161	3.74632592775665e-160	0	0	-	-	-	-	-	GO:0016628//oxidoreductase activity, acting on the CH-CH group of donors, NAD or NADP as acceptor;GO:0004175//endopeptidase activity	GO:0019538//protein metabolic process	K01362//[EC:3.4.21.-];K08070//2-alkenal reductase [EC:1.3.1.74]
MAS2736GL002571	882	73	9.0263628583051	148	19.1691326978755	1.08656838321067	Up	5.81012e-08	1.11002065424807e-07	0	0	-	-	-	-	171	21.2432511197452	1.23478789572747	Up	1.729016e-10	3.64937179879276e-10	-	GO:0003676//nucleic acid binding;GO:0001071//nucleic acid binding transcription factor activity	GO:0006351//transcription, DNA-dependent	K11921//LysR family transcriptional regulator
MAS2736GL003868	633	365	62.8850872118886	0	0	-	-	-	-	0	0	-	-	-	-	900	155.787374138316	1.30878847717125	Up	3.19104e-53	1.53726794948335e-52	-	GO:0016776//phosphotransferase activity, phosphate group as acceptor;GO:0032559	GO:0009197;GO:0006796//phosphate-containing compound metabolic process;GO:0009212//pyrimidine deoxyribonucleoside triphosphate biosynthetic process	K00943//dTMP kinase [EC:2.7.4.9]
MAS2736GL002986	1725	241	15.2365435130994	576	38.145447797756	1.3239752416741	Up	4.46764e-36	1.79259791984733e-35	551	33.9609569337854	1.15634145367023	Up	3.34588e-27	1.02031089745455e-26	773	49.1002668291435	1.68819520741648	Up	2.8344e-66	1.59854064516129e-65	GO:0031224//intrinsic to membrane	GO:0005451//monovalent cation:hydrogen antiporter activity;GO:0050662//coenzyme binding	GO:0008152//metabolic process;GO:0030001//metal ion transport	K11105//cell volume regulation protein A
MAS2736GL002652	1002	863	93.9294084625907	0	0	-	-	-	-	1820	193.117257850215	1.03982826723613	Up	1.221558e-72	6.07591066903914e-72	0	0	-	-	-	-	-	GO:0003676//nucleic acid binding;GO:0001071//nucleic acid binding transcription factor activity	GO:0006351//transcription, DNA-dependent	K13634//LysR family transcriptional regulator, cys regulon transcriptional activator
MAS2736GL000649	1389	330	25.9101667064931	0	0	-	-	-	-	684	52.3565806605614	1.01485258196911	Up	2.54466e-27	7.76547262008734e-27	0	0	-	-	-	-	-	GO:0016853//isomerase activity;GO:0016829//lyase activity	GO:0006568//tryptophan metabolic process;GO:0008652//cellular amino acid biosynthetic process	K13498//indole-3-glycerol phosphate synthase / phosphoribosylanthranilate isomerase [EC:4.1.1.48 5.3.1.24]
MAS2736GL000413	876	435	54.1556364209345	0	0	-	-	-	-	1155	140.182983141798	1.37212782689635	Up	1.527394e-71	7.53454475529412e-71	0	0	-	-	-	-	-	GO:0016765//transferase activity, transferring alkyl or aryl (other than methyl) groups	GO:0006596//polyamine biosynthetic process	K00797//spermidine synthase [EC:2.5.1.16]
MAS2736GL001434	1152	39	3.6920760749617	130	12.8914036407799	1.80390517062795	Up	8.79328e-14	2.09850978433598e-13	840	77.5254376466006	4.3921655801329	Up	9.25632e-193	8.2754263880597e-192	135	12.8402874778065	1.79817331791017	Up	6.95702e-14	1.6427493483399e-13	GO:0044424//intracellular part	GO:0016811//hydrolase activity, acting on carbon-nitrogen (but not peptide) bonds, in linear amides;GO:0046914//transition metal ion binding;GO:0070011	GO:0006525//arginine metabolic process;GO:0019538//protein metabolic process	K01438//acetylornithine deacetylase [EC:3.5.1.16]
MAS2736GL000847	447	24	5.85547635636672	0	0	-	-	-	-	612	145.566459335669	4.63574762330052	Up	1.282404e-145	9.6364157204301e-145	537	131.631618206489	4.49057571698584	Up	4.00696e-128	3.6871061754386e-127	-	-	-	K15977//putative oxidoreductase
MAS2736GL001087	324	1328	447.004173451773	617	217.545191011588	-1.03897317573576	Down	8.3337e-53	4.31566607142857e-52	0	0	-	-	-	-	0	0	-	-	-	-	-	-	-	K09923//hypothetical protein
MAS2736GL001418	189	96	55.3946652126121	198	119.677558194845	1.1113336958202	Up	1.618626e-10	3.44623915443038e-10	439	246.956314752709	2.15643691014323	Up	1.013578e-51	4.17889140019666e-51	370	214.503003509318	1.95317889951674	Up	1.83018e-39	7.32072e-39	-	-	-	-
MAS2736GL003045	927	157414	18519.1962404268	55857	6883.46654554664	-1.4278142839969	Down	0	0	16641	1908.60960943442	-3.2784275384331	Down	0	0	59066	6981.54086882468	-1.40740409661009	Down	0	0	GO:0044464//cell part	-	GO:0051234//establishment of localization	-
MAS2736GL002743	1134	210	20.1959716920982	879	88.5493044219431	2.13241341393902	Up	7.62984e-105	6.56103828220859e-104	3421	320.743186320811	3.9892791524308	Up	0	0	1623	156.819087700731	2.95696170660343	Up	5.17036e-272	8.31219561685823e-271	GO:0016020//membrane	-	-	K08990//putative membrane protein
MAS2736GL001632	1179	43	3.97752724928345	0	0	-	-	-	-	0	0	-	-	-	-	8	0.743480598092952	-2.41950481498051	Down	4.39832e-07	7.99625247833622e-07	-	GO:0000166//nucleotide binding	-	K03150//thiamine biosynthesis ThiH;K03650//tRNA modification GTPase [EC:3.6.-.-];K03977//GTP-binding protein
MAS2736GL001491	516	99	20.9239660205343	269	59.5541337423077	1.50904531893876	Up	3.21132e-21	9.3450523183391e-21	40	8.24190699232963	-1.34410624386322	Down	1.881794e-07	3.5832707729337e-07	0	0	-	-	-	-	-	-	-	K03655//ATP-dependent DNA helicase RecG [EC:3.6.4.12]
MAS2736GL001664	987	56	6.18770196523859	0	0	-	-	-	-	23	2.47758237550578	-1.32047068467156	Down	0.0001163692	0.000191047789976507	0	0	-	-	-	-	-	GO:0016787//hydrolase activity	GO:0044238//primary metabolic process	K01452//chitin deacetylase [EC:3.5.1.41];K01463//[EC:3.5.1.-]
MAS2736GL003009	585	2434	453.756877832925	1089	212.657814946224	-1.09338563753507	Down	2.31032e-103	1.97056705882353e-102	0	0	-	-	-	-	0	0	-	-	-	-	-	-	-	K07220//hypothetical protein
MAS2736GL000919	270	107	43.2193794210901	218	92.2363403057237	1.09365691483752	Up	3.51032e-11	7.67597275091004e-11	0	0	-	-	-	-	0	0	-	-	-	-	GO:0016020//membrane	-	-	K02420//flagellar biosynthetic protein FliQ
MAS2736GL002323	855	228	29.0821992366214	467	62.3964812980777	1.10132830200666	Up	1.711346e-22	5.14382411007863e-22	657	81.6989875229138	1.49018182748661	Up	1.075648e-46	4.23094940337711e-46	754	96.6270428895175	1.73229063882551	Up	5.07944e-67	2.89190369606513e-66	GO:0044464//cell part	GO:0046914//transition metal ion binding;GO:0003676//nucleic acid binding;GO:0016888//endodeoxyribonuclease activity, producing 5'-phosphomonoesters	GO:0006259//DNA metabolic process;GO:0033554//cellular response to stress	K01151//deoxyribonuclease IV [EC:3.1.21.2]
MAS2736GL004282	321	1798	610.862082096322	0	0	-	-	-	-	4680	1550.09473190319	1.34343779028535	Up	4.68454e-275	5.26602579624665e-274	4189	1429.87734647976	1.22697280307367	Up	5.75344e-218	7.71291828753993e-217	-	-	-	-
MAS2736GL004024	873	78	9.74403582670303	0	0	-	-	-	-	275	33.4915980014769	1.7812078708788	Up	5.562e-26	1.66462997858672e-25	202	25.3530716323914	1.37956920361114	Up	3.94158e-14	9.39174882453151e-14	-	-	GO:0006351//transcription, DNA-dependent	K02521//LysR family transcriptional regulator, positive regulator for ilvC
MAS2736GL003278	429	34	8.64331096193292	0	0	-	-	-	-	113	28.0051930599508	1.69603840249387	Up	7.43086e-11	1.60688994223827e-10	75	19.1556736265645	1.14811578896713	Up	6.94658e-05	0.000112020944196772	-	-	-	-
MAS2736GL003074	2526	173	7.4691515260325	334	15.1050599794616	1.01601564129907	Up	1.136e-14	2.77725581395349e-14	0	0	-	-	-	-	0	0	-	-	-	-	-	-	-	-
MAS2736GL003845	864	22	2.7769461076635	95	12.5608548294779	2.1773635661554	Up	5.5959e-13	1.30148006084071e-12	69	8.49088126605626	1.6124151194699	Up	9.87796e-07	1.8245941092511e-06	93	11.7940418314667	2.08648713219232	Up	7.30032e-12	1.60798649448819e-11	-	-	-	K01467//beta-lactamase [EC:3.5.2.6]
MAS2736GL000196	978	17745	1978.77156999174	0	0	-	-	-	-	6232	677.494867538811	-1.54632315455761	Down	0	0	0	0	-	-	-	-	-	GO:0016624//oxidoreductase activity, acting on the aldehyde or oxo group of donors, disulfide as acceptor;GO:0004738//pyruvate dehydrogenase activity	GO:0006520//cellular amino acid metabolic process	K00167//2-oxoisovalerate dehydrogenase E1 component, beta subunit [EC:1.2.4.4]
MAS2736GL002718	681	377	60.3743893843956	109	18.2847370650113	-1.72329681202999	Down	3.9776e-33	1.51091309846432e-32	125	19.5155286712651	-1.62931414727755	Down	5.41098e-32	1.79780024881141e-31	152	24.456253858855	-1.30373326010349	Down	5.2949e-23	1.56130712579058e-22	-	GO:0016491//oxidoreductase activity;GO:0005488//binding	-	K07394//SM-20-related protein
MAS2736GL000367	1311	36	2.99473447516696	143	12.460706860104	2.05688591179783	Up	1.290212e-17	3.401468e-17	0	0	-	-	-	-	344	28.7507520072604	3.26309969298137	Up	8.7556e-65	4.85317009247028e-64	-	GO:0016662;GO:0043169//cation binding	GO:0051234//establishment of localization;GO:0006091//generation of precursor metabolites and energy	K05904//[EC:1.7.2.2];K03385//cytochrome c-552 [EC:1.7.2.2]
MAS2736GL001798	1299	142	11.9216867540422	565	49.6876698153066	2.05929951425962	Up	4.10186e-65	2.47110620343839e-64	69	5.64751456033303	-1.07790038139748	Down	1.546984e-07	2.96593685962506e-07	283	23.8710071129619	1.00167106304879	Up	3.83888e-12	8.55894818278427e-12	-	-	-	K01126//glycerophosphoryl diester phosphodiesterase [EC:3.1.4.46]
MAS2736GL001254	1350	930	75.1290146946052	2940	248.784257338374	1.72745311019008	Up	3.6523e-261	6.16783995983935e-260	2224	175.153344331215	1.22117644805714	Up	7.40422e-114	4.76895460215054e-113	3118	253.067165113209	1.75207824642398	Up	1.420992e-275	2.29326247384615e-274	-	GO:0016211//ammonia ligase activity	GO:0006541//glutamine metabolic process	K01915//glutamine synthetase [EC:6.3.1.2]
MAS2736GL001120	2265	21	1.01113606617392	0	0	-	-	-	-	51	2.39397377936144	1.24343020052176	Up	0.00055578	0.000873457848575712	77	3.72491165213424	1.88122905763773	Up	6.0107e-09	1.19586994784258e-08	-	-	-	K00705//4-alpha-glucanotransferase [EC:2.4.1.25]
MAS2736GL000708	1932	868	48.9971834964816	3035	179.45720806391	1.87286914516031	Up	2.8557e-301	5.4335830316742e-300	382	21.0219820273302	-1.2208001230797	Down	8.38e-47	3.29928075117371e-46	0	0	-	-	-	-	-	GO:0005506//iron ion binding	-	-
MAS2736GL001243	558	21162	4136.00470595014	0	0	-	-	-	-	2629	500.926268689187	-3.04556765320034	Down	0	0	0	0	-	-	-	-	-	GO:0003676//nucleic acid binding;GO:0005506//iron ion binding;GO:0003824//catalytic activity	GO:0008152//metabolic process;GO:0006875//cellular metal ion homeostasis;GO:0050896//response to stimulus	K04047//starvation-inducible DNA-binding protein
MAS2736GL004019	1554	400	28.0716208847696	0	0	-	-	-	-	2851	195.057935117889	2.79671841549225	Up	0	0	1104	77.8415574458942	1.47142820672503	Up	3.50832e-77	2.22706667473525e-76	-	GO:0016841//ammonia-lyase activity;GO:0048037//cofactor binding	GO:0006549//isoleucine metabolic process	K01754//threonine dehydratase [EC:4.3.1.19]
MAS2736GL003550	345	21	6.63832808662009	59	19.536297049198	1.55726520304483	Up	6.56166e-06	1.13639951812191e-05	0	0	-	-	-	-	0	0	-	-	-	-	-	-	-	-
MAS2736GL002822	489	358	79.8422341005402	0	0	-	-	-	-	743	161.546433434319	1.01672490460337	Up	1.271686e-29	4.03647191370174e-29	0	0	-	-	-	-	-	GO:0016772//transferase activity, transferring phosphorus-containing groups	GO:0044237//cellular metabolic process	K00950//2-amino-4-hydroxy-6-hydroxymethyldihydropteridine diphosphokinase [EC:2.7.6.3]
MAS2736GL001275	495	86	18.9474934420412	460	106.160258233443	2.48616487270402	Up	7.88064e-67	4.86609268722467e-66	881	189.229189448741	3.32005573554734	Up	1.04871e-162	8.42383339080459e-162	584	129.27099926478	2.7703197438995	Up	1.28995e-92	9.34823868739206e-92	-	-	-	K01822//steroid delta-isomerase [EC:5.3.3.1]
MAS2736GL001697	642	5299	900.155220530704	0	0	-	-	-	-	1622	268.616843498609	-1.74462402649703	Down	0	0	0	0	-	-	-	-	GO:0043234//protein complex;GO:0031224//intrinsic to membrane	GO:0016620//oxidoreductase activity, acting on the aldehyde or oxo group of donors, NAD or NADP as acceptor	GO:0022900//electron transport chain;GO:0015980//energy derivation by oxidation of organic compounds	K00127//formate dehydrogenase, gamma subunit;K08350//formate dehydrogenase-N, gamma subunit
MAS2736GL002092	549	780	154.946143473802	366	76.1584461239921	-1.02469089900382	Down	4.8436e-31	1.78191933508311e-30	84	16.2676328176473	-3.25169060964183	Down	2.88012e-146	2.16810469658887e-145	190	37.9205575543721	-2.03071476569707	Down	4.9793e-85	3.36443523349436e-84	-	GO:0003824//catalytic activity	-	K05873//adenylate cyclase, class 2 [EC:4.6.1.1]
MAS2736GL004082	693	86	13.5339238871723	347	57.2012571537343	2.07946667433791	Up	3.9328e-41	1.71550041493776e-40	277	42.4975559245187	1.65079969267611	Up	1.143646e-23	3.29122009471517e-23	385	60.8724739688605	2.16920982060175	Up	1.01181e-46	4.54556184154176e-46	-	GO:0003676//nucleic acid binding;GO:0016423//tRNA (guanine) methyltransferase activity	GO:0010467//gene expression;GO:0009451//RNA modification;GO:0006730//one-carbon metabolic process	K00556//tRNA (guanosine-2'-O-)-methyltransferase [EC:2.1.1.34]
MAS2736GL001729	1164	119	11.1494256094006	284	27.8724210041414	1.32186893265848	Up	1.508748e-18	4.09308731612903e-18	933	85.2208934601218	2.93423778887284	Up	5.64002e-153	4.37937108518518e-152	375	35.2997593891588	1.66268896179689	Up	2.41698e-32	8.52239334453781e-32	-	-	-	K14415//tRNA-splicing ligase RtcB [EC:6.5.1.3]
MAS2736GL003284	1329	17	1.39502648708398	0	0	-	-	-	-	238	19.0401074852148	3.77067720338663	Up	4.36208e-50	1.77920247470817e-49	88	7.25522940306057	2.37872871710855	Up	4.9877e-13	1.14738975877193e-12	-	GO:0016740//transferase activity	-	K00754//[EC:2.4.1.-];K11936//biofilm PGA synthesis N-glycosyltransferase PgaC [EC:2.4.-.-]
MAS2736GL003141	1038	3692	387.902744153201	11073	1218.64519354186	1.65151126178274	Up	0	0	14130	1447.3122166097	1.89960928890455	Up	0	0	14489	1529.44729826847	1.97924350820916	Up	0	0	-	GO:0016749	GO:0006525//arginine metabolic process	K00673//arginine N-succinyltransferase [EC:2.3.1.109]
MAS2736GL002229	2007	875	47.5465701271369	2133	121.409540794077	1.35246862008263	Up	5.00472e-133	5.18346e-132	0	0	-	-	-	-	1784	97.3959583501767	1.0345206329222	Up	7.80348e-72	4.69103181661891e-71	-	-	-	K03406//methyl-accepting chemotaxis protein
MAS2736GL000713	2088	72970	3811.29324406656	0	0	-	-	-	-	12831	653.35230899411	-2.54434755938285	Down	0	0	0	0	-	-	-	-	GO:0044464//cell part	GO:0004871//signal transducer activity	GO:0051234//establishment of localization	-
MAS2736GL002190	360	435	131.778715290941	1361	431.881854894805	1.71251933722965	Up	1.699784e-120	1.63560451258581e-119	3022	892.502371687722	2.75973863575776	Up	0	0	1883	573.114342416821	2.12070563359972	Up	2.05352e-215	2.72676263291139e-214	-	-	-	-
MAS2736GL000238	357	664	202.842229969712	0	0	-	-	-	-	0	0	-	-	-	-	322	98.8282518553264	-1.03736261351072	Down	8.64908e-28	2.82864689633671e-27	-	-	-	K07236//tRNA 2-thiouridine synthesizing protein C
MAS2736GL003060	990	60	6.60959073559576	352	40.6178379327958	2.61948059949053	Up	1.351316e-54	7.22018269377382e-54	0	0	-	-	-	-	128	14.1666848509348	1.09986934411307	Up	4.85626e-07	8.80590620570441e-07	-	GO:0003676//nucleic acid binding;GO:0003824//catalytic activity	GO:0006310//DNA recombination	K07491//putative transposase
MAS2736GL000761	591	96	17.715045220277	812	156.955985412897	3.14731299292576	Up	1.421704e-149	1.60706056989247e-148	854	153.634166787984	3.11645204022836	Up	9.64558e-149	7.32679654710145e-148	824	152.768279848754	3.10829796618364	Up	5.09028e-146	5.20946704390244e-145	-	-	-	-
MAS2736GL000359	1011	1850	199.562568945658	0	0	-	-	-	-	5805	610.475849819098	1.61309307767828	Up	0	0	5079	550.453344726129	1.46377914293471	Up	0	0	GO:0030312//external encapsulating structure;GO:0044424//intracellular part	GO:0043169//cation binding;GO:0016881//acid-amino acid ligase activity;GO:0032559	GO:0000270//peptidoglycan metabolic process;GO:0045229//external encapsulating structure organization;GO:0065008	K01921//D-alanine-D-alanine ligase [EC:6.3.2.4]
MAS2736GL000068	1590	1344	92.1850843726865	2651	190.467962900663	1.04694310855024	Up	2.29982e-110	2.05323632696391e-109	467	31.2274970401833	-1.56171640174007	Down	3.26674e-103	1.97939896242775e-102	0	0	-	-	-	-	GO:0016020//membrane	GO:0004871//signal transducer activity	GO:0042221//response to chemical stimulus	K03406//methyl-accepting chemotaxis protein
MAS2736GL000461	861	280	35.466096630026	1990	264.033637259136	2.89620927494779	Up	0	0	2564	316.61558526771	3.1582198110028	Up	0	0	2024	257.573283581129	2.86047049747093	Up	0	0	GO:0031224//intrinsic to membrane;GO:0019867//outer membrane	GO:0004871//signal transducer activity	GO:0051234//establishment of localization	-
MAS2736GL003790	648	62	10.4345853742507	187	32.9667347805243	1.65963772596251	Up	3.06986e-17	8.02783662935324e-17	0	0	-	-	-	-	168	28.4071545188016	1.44488105211348	Up	9.3764e-13	2.14055355821545e-12	-	-	-	-
MAS2736GL002838	711	157	24.0817789037424	0	0	-	-	-	-	33	4.9347114017366	-2.28690434820415	Down	1.840858e-21	5.12871600930233e-21	0	0	-	-	-	-	-	-	-	-
MAS2736GL002192	1686	249	16.1064671039117	478	32.3876665900963	1.00780445237442	Up	4.30568e-20	1.22416392156863e-19	581	36.6383562970411	1.18571470266548	Up	1.078374e-29	3.43066933383915e-29	511	33.2090756563214	1.04393748859113	Up	4.52554e-22	1.30420095054945e-21	-	-	GO:0006810//transport	K08218//MFS transporter, PAT family, beta-lactamase induction signal transducer AmpG
MAS2736GL004225	813	2279	305.711863746587	0	0	-	-	-	-	1065	139.276062993998	-1.13422521282307	Down	7.09366e-107	4.36124873607038e-106	0	0	-	-	-	-	-	-	-	-
MAS2736GL001205	1836	38	2.25719683617568	114	7.09318860958749	1.6519020771829	Up	5.33852e-11	1.15713796907216e-10	271	15.6932912061466	2.79754380923931	Up	1.799976e-43	6.81164202888087e-43	165	9.8470178479039	2.12515464052382	Up	2.09132e-20	5.80368962962963e-20	GO:0016020//membrane	-	GO:0015031//protein transport	K03072//preprotein translocase subunit SecD
MAS2736GL003266	1143	23	2.19452290827523	5517	551.399143393785	7.97304588553783	Up	0	0	8572	797.357992058985	8.50517645994856	Up	0	0	6958	667.008935236742	8.24765494728447	Up	0	0	GO:0044424//intracellular part	GO:0003676//nucleic acid binding;GO:0016774//phosphotransferase activity, carboxyl group as acceptor;GO:0032559	GO:0006560//proline metabolic process;GO:0006796//phosphate-containing compound metabolic process	K00931//glutamate 5-kinase [EC:2.7.2.11]
MAS2736GL002394	465	385	90.2955379524131	861	211.523942299217	1.22809436827633	Up	2.13366e-47	1.01378986440678e-46	0	0	-	-	-	-	0	0	-	-	-	-	-	GO:0000166//nucleotide binding;GO:0003824//catalytic activity;GO:0046914//transition metal ion binding	GO:0008152//metabolic process	K06205//MioC protein
MAS2736GL003299	3678	503	14.9147086215544	1931	59.9763293089024	2.00765743560687	Up	5.07456e-211	7.23339823728813e-210	2524	72.9617169405807	2.29040388650605	Up	0	0	2741	81.6565013778042	2.45283196274183	Up	0	0	-	-	-	-
MAS2736GL001095	336	28	9.08818726144417	0	0	-	-	-	-	0	0	-	-	-	-	74	24.1315878947983	1.40885838329294	Up	3.59772e-06	6.22260227535037e-06	-	-	-	-
MAS2736GL000123	1518	9165	658.444555344947	3816	287.174535977425	-1.19713413295999	Down	0	0	4684	328.066990343695	-1.00507152359701	Down	0	0	0	0	-	-	-	-	-	GO:0016836//hydro-lyase activity	GO:0044237//cellular metabolic process	K01676//fumarate hydratase, class I [EC:4.2.1.2]
MAS2736GL003392	732	272	40.524375985456	0	0	-	-	-	-	599	87.002786230096	1.10227163286747	Up	2.2588e-27	6.90820452224654e-27	0	0	-	-	-	-	-	GO:0016740//transferase activity	-	K00721//dolichol-phosphate mannosyltransferase [EC:2.4.1.83]
MAS2736GL000100	1884	5982	346.277300623943	0	0	-	-	-	-	2718	153.386088825085	-1.17476017302293	Down	3.33458e-293	3.92749829775281e-292	0	0	-	-	-	-	-	-	-	K04656//hydrogenase maturation protein HypF
MAS2736GL004294	1311	749	62.3071144972237	0	0	-	-	-	-	2159	175.092430079384	1.49064790089278	Up	2.16032e-149	1.64396039201452e-148	0	0	-	-	-	-	GO:0044424//intracellular part	GO:0016408	GO:0032787//monocarboxylic acid metabolic process;GO:0006629//lipid metabolic process	K00632//acetyl-CoA acyltransferase [EC:2.3.1.16]
MAS2736GL002716	738	190	28.0773264987706	0	0	-	-	-	-	75	10.8049390448224	-1.37771463650604	Down	1.694072e-13	3.93749661640798e-13	93	13.807658729522	-1.02393685750133	Down	7.76548e-09	1.53697896603774e-08	-	GO:0003824//catalytic activity	-	-
MAS2736GL001699	1434	4441	337.745938310239	0	0	-	-	-	-	2010	149.026782708588	-1.18036678857179	Down	7.3437e-220	7.16096141860465e-219	0	0	-	-	-	-	-	GO:0016740//transferase activity	GO:0006412//translation	K01042//L-seryl-tRNA(Ser) seleniumtransferase [EC:2.9.1.1]
MAS2736GL000678	1062	15	1.54037072227867	716	77.0189935378225	5.64386475811749	Up	3.85286e-197	5.31189386885246e-196	0	0	-	-	-	-	205	21.1506053620617	3.77934944361852	Up	2.81518e-44	1.2115379774359e-43	-	-	-	K02015//iron complex transport system permease protein
MAS2736GL001502	855	1100	140.308855966156	0	0	-	-	-	-	185	23.0050421487657	-2.60858406656669	Down	5.03682e-164	4.06142043461538e-163	519	66.5111873470286	-1.07693714033256	Down	1.152828e-47	5.2408085460455e-47	-	-	-	-
MAS2736GL001147	621	197	34.5965775942899	0	0	-	-	-	-	0	0	-	-	-	-	445	78.5166693221534	1.18236964611897	Up	2.15218e-23	6.42286435277383e-23	-	GO:0016740//transferase activity	GO:0044237//cellular metabolic process	K00799//glutathione S-transferase [EC:2.5.1.18]
MAS2736GL003116	789	414	57.2244794865078	0	0	-	-	-	-	0	0	-	-	-	-	192	26.6635323240028	-1.10176451705658	Down	1.329088e-19	3.61898328877352e-19	-	GO:0004519//endonuclease activity	GO:0006259//DNA metabolic process;GO:0033554//cellular response to stress	K05982//deoxyribonuclease V [EC:3.1.21.7]
MAS2736GL001527	5559	8339	163.597179866558	0	0	-	-	-	-	4272	81.7056312392328	-1.00164045992692	Down	0	0	0	0	-	-	-	-	-	-	-	K06894//
MAS2736GL003745	369	22	6.50211771550477	59	18.2656435825835	1.49015100718629	Up	1.279248e-05	2.1769477296641e-05	63	18.1522975953016	1.48117058619165	Up	1.122018e-05	1.94647144145635e-05	65	19.3010283315899	1.56969613411275	Up	2.59124e-06	4.52657911740216e-06	-	-	-	-
MAS2736GL003692	1611	79	5.34798356539359	303	21.486042062914	2.0063328117576	Up	1.507452e-34	5.9296872404116e-34	0	0	-	-	-	-	0	0	-	-	-	-	GO:0031224//intrinsic to membrane	GO:0005506//iron ion binding;GO:0015002//heme-copper terminal oxidase activity	GO:0051234//establishment of localization;GO:0045333//cellular respiration	K02274//cytochrome c oxidase subunit I [EC:1.9.3.1]
MAS2736GL001250	900	171	20.7210669560927	498	63.2115102829134	1.60908899364393	Up	1.669364e-41	7.31216210416667e-41	0	0	-	-	-	-	0	0	-	-	-	-	GO:0016020//membrane	-	GO:0015846//polyamine transport	K11075//putrescine transport system permease protein
MAS2736GL000574	306	139	49.539530562382	0	0	-	-	-	-	0	0	-	-	-	-	376	134.635589484068	1.44240771867572	Up	1.224826e-26	3.92019061479786e-26	-	-	-	-
MAS2736GL004252	1650	517	34.1715841030301	1192	82.5280616179986	1.27208762660897	Up	1.580956e-68	9.95197601796407e-68	0	0	-	-	-	-	1058	70.2579026826048	1.03986338152068	Up	1.125802e-43	4.82027060408163e-43	-	-	-	-
MAS2736GL003585	540	7	1.41371801844687	27	5.7118834592994	2.01447215656761	Up	0.000305412	0.000475122996670366	34	6.69426001265885	2.24343020052176	Up	2.1601e-05	3.69233562984101e-05	39	7.91342161595186	2.48480723652623	Up	9.90222e-07	1.76656952040816e-06	-	-	-	K07345//major type 1 subunit fimbrin (pilin)
MAS2736GL003183	1179	955	88.3381051875744	2296	222.467929135732	1.33248958021432	Up	7.57436e-140	8.20881025773196e-139	0	0	-	-	-	-	2121	197.115293569394	1.15793192232903	Up	1.002402e-101	7.80348569944341e-101	-	GO:0048037//cofactor binding;GO:0016614//oxidoreductase activity, acting on CH-OH group of donors	GO:0044238//primary metabolic process	K00100//[EC:1.1.1.-];K00540//[EC:1.-.-.-]
MAS2736GL002148	672	12	1.94746869888089	64	10.8797780177131	2.48197707574059	Up	1.678838e-10	3.57082134041477e-10	0	0	-	-	-	-	41	6.68510205193735	1.77934944361852	Up	4.8472e-05	7.88633237689027e-05	-	-	-	K00648//3-oxoacyl-[acyl-carrier-protein] synthase III [EC:2.3.1.180]
MAS2736GL000112	432	305	76.9971420761242	105	27.7661001493721	-1.47148033832238	Down	6.81004e-22	2.01663508450704e-21	47	11.5672875218737	-2.73475429944359	Down	4.0302e-49	1.6279989017341e-48	102	25.8708014367657	-1.57348015075716	Down	1.455296e-24	4.47356924249084e-24	-	GO:0046914//transition metal ion binding;GO:0003676//nucleic acid binding;GO:0001071//nucleic acid binding transcription factor activity	GO:0006351//transcription, DNA-dependent	K07722//CopG family transcriptional regulator, nickel-responsive regulator
MAS2736GL000648	1077	323	32.7073480272587	0	0	-	-	-	-	745	73.5458190805793	1.16902854198462	Up	8.25834e-37	2.95202213299233e-36	767	78.0320683021437	1.2544523525306	Up	8.25596e-43	3.48862116414904e-42	-	GO:0016757//transferase activity, transferring glycosyl groups	GO:0008652//cellular amino acid biosynthetic process;GO:0009072//aromatic amino acid family metabolic process	K00766//anthranilate phosphoribosyltransferase [EC:2.4.2.18]
MAS2736GL000219	237	1366	628.580445525708	0	0	-	-	-	-	569	255.259162508012	-1.30013464465448	Down	5.6514e-80	2.95834209737828e-79	526	243.181680817372	-1.3700628392762	Down	4.35884e-85	2.94995042580645e-84	-	-	-	-
MAS2736GL002863	1152	905	85.6750986625727	0	0	-	-	-	-	3615	333.636258443406	1.96132823119694	Up	0	0	0	0	-	-	-	-	GO:0044424//intracellular part	GO:0046872//metal ion binding;GO:0016765//transferase activity, transferring alkyl or aryl (other than methyl) groups;GO:0032559	GO:0044237//cellular metabolic process	K00789//S-adenosylmethionine synthetase [EC:2.5.1.6]
MAS2736GL000785	1569	1529	106.27792216251	0	0	-	-	-	-	6305	427.247536180774	2.0072302451838	Up	0	0	3542	247.354075867347	1.2187357451127	Up	1.095934e-182	1.28810618039216e-181	-	GO:0015405;GO:0017111//nucleoside-triphosphatase activity;GO:0032559	GO:0009207	K01552//[EC:3.6.3.-];K10834//heme-transporting ATPase [EC:3.6.3.41];K10826//Fe3+-transporting ATPase [EC:3.6.3.30] K10834 heme-transporting ATPase [EC:3.6.3.41];K10829//iron-chelate-transporting ATPase [EC:3.6.3.34]
MAS2736GL003041	705	2630	406.841404214437	0	0	-	-	-	-	1192	179.764759488871	-1.17835628238848	Down	1.132608e-130	8.00847444182125e-130	1170	181.840326494213	-1.16179432998731	Down	1.1161e-125	1.00281704496788e-124	-	-	-	-
MAS2736GL000779	975	1593	178.18439763053	655	76.7442803249458	-1.21523987863875	Down	1.635354e-80	1.17751088527397e-79	631	68.8085115147323	-1.37271207521373	Down	6.66498e-101	3.97528607965861e-100	0	0	-	-	-	-	-	GO:0016787//hydrolase activity	-	K01249//DNA glycosylase [EC:3.2.2.-]
MAS2736GL001157	339	1221	392.802713140649	0	0	-	-	-	-	597	187.237163185924	-1.06893808239357	Down	5.89146e-53	2.47772234503511e-52	0	0	-	-	-	-	-	-	GO:0019740//nitrogen utilization;GO:0019222//regulation of metabolic process	K04751//nitrogen regulatory protein P-II 1
MAS2736GL003775	1338	1807	147.285689519548	9327	796.333886769589	2.43475618765937	Up	0	0	474	37.6651453627046	-1.96731526063731	Down	4.89974e-190	4.32518101473684e-189	7073	579.216603204148	1.97548569482223	Up	0	0	GO:0044424//intracellular part	GO:0051540;GO:0016634	GO:0006778//porphyrin-containing compound metabolic process	K00224//[EC:1.3.1.-]
MAS2736GL004018	1080	1030	104.009254214306	0	0	-	-	-	-	2365	232.822425440267	1.1625181274852	Up	5.17364e-112	3.30183752207001e-111	0	0	-	-	-	-	-	GO:0048037//cofactor binding;GO:0008483//transaminase activity	-	K00830//alanine-glyoxylate transaminase / serine-glyoxylate transaminase / serine-pyruvate transaminase [EC:2.6.1.44 2.6.1.45 2.6.1.51]
MAS2736GL003006	327	958	319.503977851872	0	0	-	-	-	-	2162	702.951491237538	1.1375912433275	Up	3.9523e-99	2.33408364788732e-98	0	0	-	-	-	-	-	-	-	-
MAS2736GL003307	396	697	191.95353094626	0	0	-	-	-	-	1436	385.546418910886	1.00614746928365	Up	9.51494e-55	4.07936026789366e-54	0	0	-	-	-	-	-	-	-	-
MAS2736GL003070	3735	328	9.57727043133715	0	0	-	-	-	-	830	23.6268000446783	1.30273780294523	Up	4.57456e-48	1.82330133840304e-47	710	20.8286537435619	1.12088314949555	Up	1.613832e-33	5.80758067924528e-33	GO:0044464//cell part	GO:0046914//transition metal ion binding;GO:0019842//vitamin binding;GO:0008172	GO:0006725//cellular aromatic compound metabolic process;GO:0006730//one-carbon metabolic process;GO:0000097//sulfur amino acid biosynthetic process	K00548//5-methyltetrahydrofolate--homocysteine methyltransferase [EC:2.1.1.13]
MAS2736GL002093	1176	3605	334.315459974554	1616	156.979654255575	-1.09063248491465	Down	1.521442e-151	1.73378417615176e-150	588	53.1603001005261	-2.6527889179628	Down	0	0	1143	106.495772060828	-1.65041391619212	Down	5.12916e-291	8.64335556626505e-290	-	GO:0046872//metal ion binding;GO:0016831//carboxy-lyase activity;GO:0016742//hydroxymethyl-, formyl- and related transferase activity;GO:0032559	GO:0006164//purine nucleotide biosynthetic process	K08289//phosphoribosylglycinamide formyltransferase 2 [EC:2.1.2.2]
MAS2736GL003693	1131	81	7.81053759338969	486	49.0888658040585	2.6519020771829	Up	9.31724e-76	6.40179643790849e-75	397	37.320316781448	2.25646747558736	Up	1.473078e-49	5.98509307558139e-49	388	37.5891563393918	2.26682277902409	Up	1.255226e-49	5.8133866401766e-49	GO:0031224//intrinsic to membrane	GO:0005506//iron ion binding;GO:0015002//heme-copper terminal oxidase activity	GO:0051234//establishment of localization;GO:0022900//electron transport chain	K02275//cytochrome c oxidase subunit II [EC:1.9.3.1]
MAS2736GL000482	1752	327	20.3550495513167	0	0	-	-	-	-	121	7.34291816457039	-1.47096130689446	Down	2.71474e-24	7.8938313592233e-24	152	9.50611237321931	-1.09845937233291	Down	9.87304e-16	2.45422250236967e-15	GO:0031224//intrinsic to membrane	GO:0015103//inorganic anion transmembrane transporter activity	GO:0006810//transport	K03321//sulfate permease, SulP family
MAS2736GL004049	648	62	10.4345853742507	200	35.2585398722185	1.7565994558496	Up	9.73042e-20	2.73140294392523e-19	27	4.43002500837718	-1.23598652689438	Down	0.0001160418	0.00019058490693302	0	0	-	-	-	-	-	GO:0016787//hydrolase activity	-	K01069//hydroxyacylglutathione hydrolase [EC:3.1.2.6]
MAS2736GL001901	1188	349	32.0381550933739	714	68.6579930966292	1.09963661428119	Up	1.863826e-33	7.13787643897996e-33	0	0	-	-	-	-	702	64.7461768577879	1.01500393381649	Up	1.868352e-28	6.17291731653543e-28	-	GO:0004368//glycerol-3-phosphate dehydrogenase activity	GO:0019400	K00111//glycerol-3-phosphate dehydrogenase [EC:1.1.5.3]
MAS2736GL000071	918	1141	135.550610004024	377	46.9145983476226	-1.53072278655827	Down	5.96716e-82	4.3790415008726e-81	276	31.9656706486824	-2.08423633818149	Down	4.84126e-130	3.40594013087248e-129	340	40.5816493125736	-1.7399322004294	Down	1.49239e-100	1.14900338348624e-99	-	GO:0016787//hydrolase activity;GO:0043169//cation binding	-	-
MAS2736GL001267	195	340	190.152841162524	956	560.057496111818	1.55841544830479	Up	1.333262e-74	9.05713523424879e-74	1114	607.39050576396	1.67546486253136	Up	4.32856e-92	2.46263935956581e-91	1045	587.185248899623	1.62665623055213	Up	1.860684e-84	1.24918881024e-83	-	-	-	-
MAS2736GL004344	783	10879	1515.25500716094	24247	3537.57441220007	1.22319988513676	Up	0	0	27467	3729.63975188034	1.29947567649813	Up	0	0	28618	4004.70910354218	1.40213684115291	Up	0	0	-	-	-	K03561//biopolymer transport protein ExbB
MAS2736GL000938	378	255	73.5710397355004	547	165.31218265803	1.16798316239544	Up	1.69227e-28	5.92012924292845e-28	685	192.670928935769	1.38892902231806	Up	6.5052e-44	2.4841806557377e-43	744	215.662479203963	1.55156531397076	Up	9.73918e-57	4.88238940023895e-56	-	-	-	K06603//flagellar protein FlaG
MAS2736GL000980	1917	5231	297.591909637649	10380	618.563905138527	1.05558734502899	Up	0	0	14193	787.171767685725	1.40334317288385	Up	0	0	11233	642.047417926957	1.10934454470198	Up	0	0	-	GO:0016878//acid-thiol ligase activity;GO:0016405//CoA-ligase activity	-	K01908//propionyl-CoA synthetase [EC:6.2.1.17]
MAS2736GL004354	291	80	29.9816486975478	155	60.8482430372101	1.02113588684862	Up	1.31414e-07	2.47689766920663e-07	0	0	-	-	-	-	0	0	-	-	-	-	-	-	-	-
MAS2736GL002551	762	763	109.201368196565	0	0	-	-	-	-	0	0	-	-	-	-	1534	220.578838743855	1.01430346039	Up	4.24876e-60	2.21463316273292e-59	-	GO:0003676//nucleic acid binding;GO:0034061;GO:0043169//cation binding	GO:0006259//DNA metabolic process	K04477//putative hydrolase
MAS2736GL002082	381	327	93.6011727399132	0	0	-	-	-	-	723	201.757989357902	1.10802729278206	Up	5.79008e-33	1.95159207717042e-32	848	243.873344530364	1.38153356878671	Up	1.9042e-54	9.31238135198135e-54	-	-	-	K06195//ApaG protein
MAS2736GL002376	7572	7166	103.210697171963	18097	273.026822406078	1.40345018456511	Up	0	0	19740	277.174940302268	1.42520432246206	Up	0	0	21343	308.843394275132	1.58128296857821	Up	0	0	-	GO:0016740//transferase activity	GO:0008152//metabolic process	K15642//myxalamid-type polyketide synthase MxaE and MxaD, KS-AT-DH-KR-ACP domains;K15643//myxalamid-type polyketide synthase MxaB;K15314//enediyne polyketide synthase
MAS2736GL001681	1029	36	3.81544887944012	0	0	-	-	-	-	109	11.2623376306265	1.56158160466364	Up	1.677252e-09	3.46952029403059e-09	0	0	-	-	-	-	-	-	-	-
MAS2736GL001564	759	2064	296.569462571079	4048	609.267568991936	1.0387058957328	Up	2.36566e-165	2.85850583333333e-164	0	0	-	-	-	-	0	0	-	-	-	-	GO:0044424//intracellular part	GO:0016763//transferase activity, transferring pentosyl groups	GO:0009117//nucleotide metabolic process	K00757//uridine phosphorylase [EC:2.4.2.3]
MAS2736GL003802	285	81	30.995501817978	304	121.853513798387	1.97501708702071	Up	5.60402e-34	2.17388414206642e-33	0	0	-	-	-	-	0	0	-	-	-	-	-	-	-	-
MAS2736GL001449	471	67	15.5135935418283	0	0	-	-	-	-	0	0	-	-	-	-	271	63.0437214480045	2.02281979061768	Up	1.221102e-30	4.19291652373159e-30	-	GO:0003676//nucleic acid binding;GO:0005506//iron ion binding;GO:0003824//catalytic activity	GO:0008152//metabolic process;GO:0006875//cellular metal ion homeostasis;GO:0050896//response to stimulus	K04047//starvation-inducible DNA-binding protein
MAS2736GL000528	2283	22293	1064.93013728975	0	0	-	-	-	-	5401	251.527622289042	-2.08197004040766	Down	0	0	0	0	-	-	-	-	GO:0044424//intracellular part	GO:0016453	GO:0019318//hexose metabolic process	K00656//formate C-acetyltransferase [EC:2.3.1.54]
MAS2736GL003764	1665	13341	873.841486521994	0	0	-	-	-	-	3230	206.255578768408	-2.08293845916235	Down	0	0	4301	283.04055193521	-1.62636283440643	Down	0	0	-	GO:0051540;GO:0003824//catalytic activity	-	K12143//hydrogenase-4 component H
MAS2736GL000918	798	246	33.6194596438386	618	88.469773880878	1.39588809902688	Up	1.06427e-41	4.69104334381551e-41	578	77.0091565366018	1.19573345849047	Up	6.35278e-30	2.03492792513369e-29	509	69.888923120639	1.05576728045804	Up	2.27186e-22	6.59704121799308e-22	GO:0031224//intrinsic to membrane;GO:0019861//flagellum	-	GO:0006886//intracellular protein transport	K02421//flagellar biosynthetic protein FliR
MAS2736GL000392	183	12	7.15136046802164	0	0	-	-	-	-	50	29.0493443172274	2.0222159703826	Up	1.227286e-06	2.2501137726279e-06	0	0	-	-	-	-	-	-	-	-
MAS2736GL003257	573	571	108.677590079259	0	0	-	-	-	-	286	53.0675247076805	-1.03415331725543	Down	2.17454e-24	6.32744359472589e-24	0	0	-	-	-	-	-	-	-	-
MAS2736GL002134	1158	2915	274.529179970049	6634	654.449652314201	1.25332270516191	Up	0	0	7667	703.937859880369	1.35848857774689	Up	0	0	7132	674.832877221626	1.29757075925872	Up	0	0	-	GO:0004185//serine-type carboxypeptidase activity;GO:0016812//hydrolase activity, acting on carbon-nitrogen (but not peptide) bonds, in cyclic amides	GO:0019538//protein metabolic process	K07258//D-alanyl-D-alanine carboxypeptidase (penicillin-binding protein 5/6) [EC:3.4.16.4]
MAS2736GL000624	1023	597	63.643962405656	0	0	-	-	-	-	1396	145.086566843274	1.18881838627388	Up	3.08588e-69	1.49931574044032e-68	0	0	-	-	-	-	GO:0016020//membrane	GO:0004175//endopeptidase activity	GO:0019538//protein metabolic process	K04774//serine protease SohB [EC:3.4.21.-]
MAS2736GL001308	1458	387	28.9475594253407	829	64.9540656757093	1.16597811181309	Up	3.20606e-42	1.42059876712329e-41	950	69.2761112421122	1.25891622840293	Up	5.11222e-52	2.11813621146245e-51	939	70.5669790824197	1.28555153123095	Up	5.56038e-54	2.70351732097335e-53	GO:0031224//intrinsic to membrane	GO:0015075//ion transmembrane transporter activity	GO:0006811//ion transport	K03498//trk system potassium uptake protein TrkH
MAS2736GL000585	459	44	10.4543853464979	438	109.011109157871	3.38229501742562	Up	5.04062e-87	3.87491903107861e-86	212	49.1066824458019	2.23181111725492	Up	7.54162e-27	2.28647958496023e-26	412	98.3508206869432	3.23382884826751	Up	1.217548e-76	7.69402320481928e-76	-	GO:0016829//lyase activity	-	K05521//ADP-ribosylglycohydrolase [EC:3.2.-.-]
MAS2736GL001669	2292	2737	130.232295992527	12577	626.861764987859	2.26706007291177	Up	0	0	836	38.7801142094589	-1.74769830595504	Down	2.89984e-244	3.00222941234568e-243	0	0	-	-	-	-	-	GO:0046914//transition metal ion binding;GO:0016783//sulfurtransferase activity;GO:0051536//iron-sulfur cluster binding	GO:0008152//metabolic process	K08352//thiosulfate reductase [EC:1.-.-.-]
MAS2736GL004159	606	210	37.7924618792728	0	0	-	-	-	-	459	80.5299595582227	1.09142710707671	Up	4.9605e-21	1.37018290513834e-20	0	0	-	-	-	-	GO:0043234//protein complex	GO:0016836//hydro-lyase activity	GO:0008652//cellular amino acid biosynthetic process;GO:0006551//leucine metabolic process	K01704//3-isopropylmalate/(R)-2-methylmalate dehydratase small subunit [EC:4.2.1.33 4.2.1.35]
MAS2736GL000704	2292	1951	92.8327400370554	4995	248.96036543805	1.4232104765325	Up	0	0	0	0	-	-	-	-	0	0	-	-	-	-	GO:0031224//intrinsic to membrane	GO:0032561//guanyl ribonucleotide binding;GO:0005381//iron ion transmembrane transporter activity	GO:0006826//iron ion transport	K04759//ferrous iron transport protein B
MAS2736GL003770	198	245	134.945810851747	112	64.6192876203569	-1.06234344048322	Down	2.40492e-11	5.30571280167891e-11	22	11.8134000223391	-3.51388403903625	Down	2.5216e-50	1.03051352826511e-49	0	0	-	-	-	-	-	-	-	-
MAS2736GL002778	1056	1713	176.90982703243	3280	354.829123986781	1.0041102398832	Up	3.62208e-127	3.59218075471698e-126	0	0	-	-	-	-	3749	388.995860640781	1.13674061392568	Up	3.68794e-173	4.14868531903485e-172	-	GO:0016765//transferase activity, transferring alkyl or aryl (other than methyl) groups	GO:0008652//cellular amino acid biosynthetic process	K01626//3-deoxy-7-phosphoheptulonate synthase [EC:2.5.1.54]
MAS2736GL003653	750	93	13.5232226450289	196	29.8541108806049	1.14249060946893	Up	7.79024e-11	1.67645645854657e-10	0	0	-	-	-	-	0	0	-	-	-	-	-	GO:0016787//hydrolase activity	GO:0044238//primary metabolic process	K09798//hypothetical protein
MAS2736GL000182	1335	518	42.3162337207019	0	0	-	-	-	-	1951	155.379394001688	1.8765120562515	Up	8.73662e-187	7.61593506444906e-186	0	0	-	-	-	-	GO:0031224//intrinsic to membrane	GO:0005451//monovalent cation:hydrogen antiporter activity	GO:0055067;GO:0030001//metal ion transport	K03315//Na+:H+ antiporter, NhaC family
MAS2736GL001305	540	190	38.3723462149865	530	112.122156793655	1.54693251758136	Up	1.07002e-41	4.71144931937173e-41	87	17.1294300323918	-1.16358983115319	Down	1.049026e-10	2.25683223088763e-10	458	92.9319769257936	1.27610811948758	Up	6.83372e-27	2.19558109647779e-26	-	GO:0000166//nucleotide binding;GO:0016634	GO:0008152//metabolic process	K00230//menaquinone-dependent protoporphyrinogen oxidase [EC:1.3.5.3]
MAS2736GL002660	597	389	71.0614039136037	0	0	-	-	-	-	194	34.5497427789014	-1.04039122147004	Down	2.89804e-17	7.413960780964e-17	181	33.2198526282324	-1.0970205181814	Down	2.15206e-18	5.69718849211357e-18	-	-	-	-
MAS2736GL000504	672	187	30.3480538908939	559	95.0280611234633	1.6467495894173	Up	6.7616e-48	3.24572237442922e-47	704	111.383485924912	1.87585944007869	Up	1.518852e-68	7.31176399081515e-68	635	103.537556170249	1.77047826149348	Up	2.02678e-58	1.04220206862745e-57	-	GO:0005488//binding;GO:0016740//transferase activity	-	K02342//DNA polymerase III subunit epsilon [EC:2.7.7.7]
MAS2736GL002894	729	4	0.598399161247353	36	5.64136637955497	3.23686457790406	Up	4.69496e-08	8.99012149362477e-08	0	0	-	-	-	-	26	3.90786252639598	2.70719965786268	Up	3.21466e-05	5.28969151372549e-05	GO:0016020//membrane	-	-	-
MAS2736GL002604	300	585	212.663581917794	115	43.7911065212954	-2.27986318706465	Down	3.39842e-72	2.24338400313972e-71	64	22.6817280428911	-3.22897053314175	Down	2.02124e-109	1.26116954166667e-108	116	42.3672418823269	-2.32755187962161	Down	6.64198e-76	4.14112155720654e-75	-	-	-	-
MAS2736GL002794	975	1080	120.802981444427	0	0	-	-	-	-	3216	350.694410509317	1.53755837545713	Up	7.86544e-232	7.96613283091787e-231	0	0	-	-	-	-	-	-	-	K00908//Ca2+/calmodulin-dependent protein kinase [EC:2.7.11.17];K02033//peptide/nickel transport system permease protein
MAS2736GL003878	456	76	18.1763745228883	197	49.3526772579817	1.44106388247454	Up	5.55502e-15	1.36282725204201e-14	0	0	-	-	-	-	253	60.7923786083751	1.74182600097232	Up	9.72768e-24	2.93438858950395e-23	GO:0016020//membrane	-	-	K06077//outer membrane lipoprotein SlyB
MAS2736GL002108	1305	38	3.17564244537819	312	27.3119944720523	3.10441428188041	Up	9.58132e-58	5.3012435e-57	307	25.0118193576422	2.97748961325562	Up	3.40098e-52	1.41471320833333e-51	260	21.8301285957293	2.78120023930646	Up	2.65126e-42	1.112468696e-41	-	-	-	-
MAS2736GL001619	879	588	72.9536397232652	1336	173.630860105211	1.25097152409944	Up	1.18967e-74	8.10788063209076e-74	1718	207.802947833228	1.51016425763112	Up	1.488016e-121	1.00309503022508e-120	1335	166.412462966066	1.18971162146014	Up	1.737726e-67	9.94747380081855e-67	-	-	GO:0065008	K03570//rod shape-determining protein MreC
MAS2736GL003412	345	6	1.89666516760574	88	29.138883734397	3.94140869437789	Up	6.6544e-21	1.92182362637363e-20	48	14.7924313323203	2.96332228132903	Up	3.1452e-09	6.46461941176471e-09	65	20.6437085633527	3.44416525202889	Up	6.30022e-14	1.49017604960541e-13	-	-	-	-
MAS2736GL000450	1560	970	67.8118587969296	0	0	-	-	-	-	3898	265.665192040834	1.96999971951242	Up	0	0	0	0	-	-	-	-	GO:0031224//intrinsic to membrane	-	GO:0006810//transport	K03321//sulfate permease, SulP family
MAS2736GL001496	495	3	0.660959073559576	95	21.9244011569068	5.05183268407154	Up	5.73908e-26	1.87512287490287e-25	0	0	-	-	-	-	83	18.3724194160561	4.79683687034736	Up	1.173616e-21	3.34544343478261e-21	-	-	-	K03561//biopolymer transport protein ExbB
MAS2736GL001422	516	1683	355.707422349082	0	0	-	-	-	-	5785	1191.98579876567	1.74460406399393	Up	0	0	4086	867.645099895688	1.28641396712487	Up	7.42552e-229	1.04205625150502e-227	GO:0044424//intracellular part	GO:0046872//metal ion binding;GO:0016301//kinase activity;GO:0032559	GO:0008652//cellular amino acid biosynthetic process;GO:0006796//phosphate-containing compound metabolic process	K00891//shikimate kinase [EC:2.7.1.71]
MAS2736GL003298	1053	142	14.7068101552715	570	61.8380545451217	2.07201056600917	Up	3.46318e-66	2.11666742732558e-65	669	67.5484155123494	2.1994375624658	Up	7.72154e-80	4.03695975311721e-79	835	86.8863517333308	2.56264520757832	Up	6.12576e-121	5.39993465546218e-120	-	GO:0017111//nucleoside-triphosphatase activity;GO:0000166//nucleotide binding	-	K03924//MoxR-like ATPase [EC:3.6.3.-]
MAS2736GL000480	984	444	49.2092090741611	0	0	-	-	-	-	1681	181.631025343464	1.88401042421509	Up	4.55102e-162	3.64864758317399e-161	1229	136.851714343408	1.47561327374415	Up	4.54122e-86	3.10847620228385e-85	-	-	-	K07146//UPF0176 protein
MAS2736GL003481	1035	2291	241.403327721375	0	0	-	-	-	-	0	0	-	-	-	-	5727	606.28984072985	1.32856208454201	Up	0	0	GO:0044464//cell part	GO:0022892	GO:0015031//protein transport;GO:0042221//response to chemical stimulus	K03585//membrane fusion protein
MAS2736GL003833	1011	3018	325.556666528647	0	0	-	-	-	-	589	61.9414772684666	-2.3939309853672	Down	0	0	0	0	-	-	-	-	-	GO:0043169//cation binding;GO:0016836//hydro-lyase activity	GO:0006778//porphyrin-containing compound metabolic process;GO:0018130	K01698//porphobilinogen synthase [EC:4.2.1.24]
MAS2736GL002804	678	42	6.75582061912664	0	0	-	-	-	-	810	127.020186080903	4.23278295632225	Up	1.85346e-181	1.5892756196319e-180	0	0	-	-	-	-	GO:0031224//intrinsic to membrane	GO:0015171//amino acid transmembrane transporter activity	GO:0051234//establishment of localization	K02029//polar amino acid transport system permease protein
MAS2736GL003735	114	0	0	0	0	-	-	-	-	0	0	-	-	-	-	12	11.5337319098894	13.4935717734376	Up	0.000236808	0.000370211016393443	-	-	-	-
MAS2736GL000195	1161	22429	2106.86255387009	0	0	-	-	-	-	7458	682.979359431049	-1.62518231555122	Down	0	0	0	0	-	-	-	-	-	GO:0016624//oxidoreductase activity, acting on the aldehyde or oxo group of donors, disulfide as acceptor	GO:0006520//cellular amino acid metabolic process	K00166//2-oxoisovalerate dehydrogenase E1 component, alpha subunit [EC:1.2.4.4]
MAS2736GL000710	2097	63605	3307.89213598945	0	0	-	-	-	-	8686	440.391384523767	-2.90905404123954	Down	0	0	0	0	-	-	-	-	-	-	-	-
MAS2736GL002095	528	1092	225.552283852205	0	0	-	-	-	-	509	102.494669511999	-1.13791301351513	Down	2.00006e-52	8.3362341749503e-52	0	0	-	-	-	-	-	-	-	-
MAS2736GL003540	654	1961	327.007985682422	914	159.653256324148	-1.03438388867234	Down	1.417632e-76	9.82066319604613e-76	590	95.9161377960563	-1.76948039461392	Down	1.297254e-178	1.09665040766129e-177	694	116.272009911163	-1.4918220278923	Down	1.146694e-137	1.12682155128806e-136	-	GO:0046914//transition metal ion binding;GO:0016830//carbon-carbon lyase activity	GO:0006771//riboflavin metabolic process	K02858//3,4-dihydroxy 2-butanone 4-phosphate synthase [EC:4.1.99.12]
MAS2736GL000235	993	377	41.4047927198121	0	0	-	-	-	-	959	102.680217112597	1.31028857307849	Up	9.53996e-56	4.14089568115942e-55	0	0	-	-	-	-	-	GO:0003676//nucleic acid binding;GO:0001071//nucleic acid binding transcription factor activity	GO:0006351//transcription, DNA-dependent	K10972//LysR family transcriptional regulator, transcriptional activator of the allD operon
MAS2736GL000989	657	4969	824.825616477006	2361	410.525322599875	-1.00661792385972	Down	8.28334e-183	1.06844922392638e-181	1890	305.853781400287	-1.43124702611265	Down	0	0	0	0	-	-	-	-	-	GO:0008410//CoA-transferase activity	-	K01029//3-oxoacid CoA-transferase subunit B [EC:2.8.3.5]
MAS2736GL003026	1554	52	3.64931071502005	181	13.3056744676086	1.86634574540386	Up	1.936176e-19	5.38466936507936e-19	137	9.37318032660499	1.36091464614846	Up	1.0442e-09	2.17502762046696e-09	325	22.9153135597062	2.65061612949632	Up	6.79314e-50	3.14961496574586e-49	-	-	-	K06192//paraquat-inducible protein B
MAS2736GL003825	1044	2778	290.195220830942	0	0	-	-	-	-	1042	106.116920890322	-1.45136904037386	Down	1.034162e-189	9.10975055882353e-189	0	0	-	-	-	-	-	GO:0016301//kinase activity;GO:0046872//metal ion binding;GO:0032559	GO:0006796//phosphate-containing compound metabolic process	K01008//selenide, water dikinase [EC:2.7.9.3]
MAS2736GL002771	579	281	52.9280957609495	595	117.39449596833	1.14925911443613	Up	4.13812e-30	1.49748662650602e-29	0	0	-	-	-	-	0	0	-	-	-	-	-	-	-	-
MAS2736GL000146	693	77	12.1175830152589	1592	262.43343339696	4.4367776563105	Up	0	0	387	59.3738416707175	2.29272549677854	Up	2.86026e-49	1.15651592864031e-48	973	153.84134330312	3.6662693938078	Up	2.0047e-199	2.49605970326409e-198	-	GO:0004871//signal transducer activity;GO:0003676//nucleic acid binding	GO:0006351//transcription, DNA-dependent;GO:0007165//signal transduction	K02483//two-component system, OmpR family, response regulator;K07662//two-component system, OmpR family, response regulator CpxR
MAS2736GL003265	1497	30	2.18553601477615	10489	800.426794984522	8.51663850125299	Up	0	0	14845	1054.32819638251	8.91412115859453	Up	0	0	10019	733.324228489795	8.39032024346945	Up	0	0	GO:0031224//intrinsic to membrane	GO:0031420;GO:0005283//sodium:amino acid symporter activity	GO:0015804//neutral amino acid transport;GO:0030001//metal ion transport	K03307//solute:Na+ symporter, SSS family
MAS2736GL002111	474	607	139.658978929028	0	0	-	-	-	-	1888	423.487960294487	1.60041262443519	Up	4.87288e-145	3.6550958568873e-144	1517	350.671682319347	1.32821260371294	Up	1.805356e-90	1.27744920337268e-89	-	GO:0003676//nucleic acid binding;GO:0034061	GO:0006259//DNA metabolic process	K02339//DNA polymerase III subunit chi [EC:2.7.7.7]
MAS2736GL004060	786	100	13.87509505564	264	38.3699041540723	1.46747750604547	Up	4.55006e-20	1.29277042567568e-19	0	0	-	-	-	-	0	0	-	-	-	-	-	GO:0016835//carbon-oxygen lyase activity	-	K08299//carnitinyl-CoA dehydratase [EC:4.2.1.-]
MAS2736GL000674	1893	11	0.6337246267885	6544	394.913527286374	9.2834649907662	Up	0	0	40	2.24660539252091	1.82581875757909	Up	5.27668e-05	8.83944036755893e-05	2597	150.319316859395	7.8899586197627	Up	0	0	-	-	-	K03895//aerobactin synthetase subunit beta [EC:6.3.2.27]
MAS2736GL001010	924	27692	3268.4426187521	0	0	-	-	-	-	11160	1284.13192450622	-1.34780994477113	Down	0	0	0	0	-	-	-	-	-	GO:0050662//coenzyme binding	-	K03522//electron transfer flavoprotein alpha subunit
MAS2736GL003441	270	4	1.61567773536785	22	9.30825452626569	2.52637119509905	Up	0.0001969342	0.000309110978350131	0	0	-	-	-	-	0	0	-	-	-	-	-	-	-	K02420//flagellar biosynthetic protein FliQ
MAS2736GL003935	288	436	165.102068582902	0	0	-	-	-	-	1933	713.603195099424	2.11176387876334	Up	6.55366e-216	6.27385762100456e-215	1153	438.662265538101	1.40975241259644	Up	1.27501e-75	7.89076985250737e-75	-	GO:0016788//hydrolase activity, acting on ester bonds	-	K07107//acyl-CoA thioester hydrolase [EC:3.1.2.-]
MAS2736GL004052	1293	39	3.28945989045311	88	7.77487617043074	1.2409689762368	Up	3.42052e-06	6.02063064043533e-06	0	0	-	-	-	-	89	7.54197241284721	1.19709115182574	Up	7.3286e-06	1.24749718458418e-05	-	GO:0016491//oxidoreductase activity	GO:0008152//metabolic process	K00313//electron transfer flavoprotein-quinone oxidoreductase [EC:1.5.5.-]
MAS2736GL002454	429	335	85.1620344778685	0	0	-	-	-	-	0	0	-	-	-	-	683	174.444334492581	1.03448442266655	Up	1.475938e-28	4.89181346603476e-28	-	-	-	-
MAS2736GL002247	1251	4428	386.019119363787	1290	117.799035371642	-1.71234458000919	Down	0	0	0	0	-	-	-	-	1847	161.771884058252	-1.25471141607753	Down	3.47702e-237	4.97937744709897e-236	GO:0031224//intrinsic to membrane	GO:0015142//tricarboxylic acid transmembrane transporter activity	GO:0006842//tricarboxylic acid transport	-
MAS2736GL001576	1902	858	49.1966225256726	1756	105.468636745844	1.10018286849756	Up	8.48988e-80	6.07141928571429e-79	0	0	-	-	-	-	0	0	-	-	-	-	-	GO:0003824//catalytic activity	GO:0009987//cellular process;GO:0044238//primary metabolic process	K13590//diguanylate cyclase;K02488//two-component system, cell cycle response regulator
MAS2736GL002106	813	209	28.0358839504329	923	129.694180391964	2.20976728202664	Up	5.48274e-115	5.10064639380531e-114	1011	132.214178109796	2.23753043115117	Up	2.7839e-122	1.88576618739903e-121	868	116.98296842429	2.06095204008519	Up	9.29012e-97	6.93618212099644e-96	-	GO:0016740//transferase activity	GO:0008152//metabolic process	-
MAS2736GL000074	1215	624	56.0101614927522	219	20.5909872853756	-1.44367558279933	Down	5.85506e-42	2.5889092849632e-41	0	0	-	-	-	-	0	0	-	-	-	-	-	GO:0016741	GO:0006730//one-carbon metabolic process	K03500//16S rRNA (cytosine967-C5)-methyltransferase [EC:2.1.1.176]
MAS2736GL000583	1665	194	12.7070870538391	0	0	-	-	-	-	469	29.9485654620381	1.23685355165727	Up	7.6947e-26	2.2930971641791e-25	0	0	-	-	-	-	-	GO:0008238//exopeptidase activity	-	K01270//dipeptidase D [EC:3.4.13.-]
MAS2736GL002450	420	200	51.9324986368238	0	0	-	-	-	-	415	105.054878770087	1.01643361778859	Up	3.13982e-17	8.02270887263864e-17	410	106.961632830998	1.04238384945231	Up	5.6584e-18	1.48484342714196e-17	-	-	-	-
MAS2736GL000521	1008	72	7.78987479552358	167	18.9262805099802	1.28071886749349	Up	5.0281e-11	1.09266979328165e-10	24	2.53144286192982	-1.62164021939213	Down	3.3708e-07	6.36369401170644e-07	0	0	-	-	-	-	-	-	-	K11041//exfoliative toxin A/B
MAS2736GL002197	1062	260	26.6997591861637	549	59.0550662741125	1.14523410243849	Up	9.25218e-28	3.16047253452478e-27	744	74.4844882764434	1.4801132794086	Up	3.8477e-52	1.59736694059406e-51	717	73.9755319248694	1.47022143539504	Up	1.098856e-50	5.16326962597984e-50	-	-	-	-
MAS2736GL003934	657	822	136.447304637573	1715	298.200308453531	1.12793785384024	Up	4.16306e-81	3.01302363166953e-80	2932	474.477929664361	1.79799708578115	Up	6.44234e-264	7.07139571204188e-263	0	0	-	-	-	-	GO:0031224//intrinsic to membrane	GO:0022892	GO:0006818//hydrogen transport;GO:0009987//cellular process	K03562//biopolymer transport protein TolQ
MAS2736GL002484	810	250	33.6599528201636	642	90.5439303918572	1.42758477892196	Up	1.087158e-44	4.9907198580786e-44	0	0	-	-	-	-	554	74.940779063886	1.15471782110869	Up	9.93756e-28	3.24750792523365e-27	-	-	-	K04765//ATP diphosphatase [EC:3.6.1.8]
MAS2736GL002997	702	41	6.36949876443096	131	21.3178556458183	1.74281057338111	Up	2.68678e-13	6.32581741321389e-13	132	19.9919077301124	1.6501643960694	Up	4.96048e-12	1.11464590782422e-11	91	14.2035772594008	1.1570025753022	Up	1.018076e-05	1.71974512721417e-05	-	-	GO:0009987//cellular process	K13924//two-component system, chemotaxis family, CheB/CheR fusion protein [EC:2.1.1.80 3.1.1.61];K07216//hemerythrin;K02488//two-component system, cell cycle response regulator;K03320//ammonium transporter, Amt family
MAS2736GL002422	3426	3493	111.191026634762	6765	225.574381798952	1.02056286793078	Up	3.80616e-267	6.5326133877551e-266	0	0	-	-	-	-	0	0	-	-	-	-	GO:0044424//intracellular part	GO:0004527//exonuclease activity;GO:0003676//nucleic acid binding;GO:0034061	GO:0006259//DNA metabolic process	K02337//DNA polymerase III subunit alpha [EC:2.7.7.7]
MAS2736GL001596	780	424	59.2829445977281	906	132.691446516032	1.16238636194478	Up	9.16176e-46	4.24754143329658e-45	1500	204.462692694331	1.78614861214907	Up	9.21324e-135	6.67204064248704e-134	994	139.632090288571	1.23594152672068	Up	9.67208e-54	4.69179741965318e-53	-	GO:0016787//hydrolase activity	-	K01174//micrococcal nuclease [EC:3.1.31.1]
MAS2736GL000127	165	33	21.811649427466	0	0	-	-	-	-	7	4.5105709176204	-2.27371691597182	Down	1.78034e-05	3.05315567280164e-05	7	4.64844346671298	-2.23027925757926	Down	2.70002e-05	4.46386285263987e-05	-	-	-	-
MAS2736GL002887	639	302	51.5423953606787	0	0	-	-	-	-	887	147.584307321335	1.51770783630501	Up	4.23204e-64	1.97166041333333e-63	0	0	-	-	-	-	-	-	-	K09012//DeoR family transcriptional regulator, suf operon transcriptional repressor
MAS2736GL004077	1404	633	49.169423388839	1341	109.111619927642	1.14997140893787	Up	8.87376e-66	5.38443878787879e-65	1330	100.716807882763	1.03447112228923	Up	3.95254e-53	1.66395584538153e-52	0	0	-	-	-	-	-	-	-	-
MAS2736GL002694	1065	595	60.9292554429215	0	0	-	-	-	-	1728	172.508917509313	1.50146392529719	Up	3.16346e-121	2.1223020448e-120	0	0	-	-	-	-	-	GO:0046914//transition metal ion binding;GO:0051536//iron-sulfur cluster binding;GO:0016783//sulfurtransferase activity	GO:0006768//biotin metabolic process	K01012//biotin synthetase [EC:2.8.1.6]
MAS2736GL002753	753	303	43.8839958600412	613	92.9982619004126	1.08350885667958	Up	2.61578e-28	9.11297009113505e-28	0	0	-	-	-	-	0	0	-	-	-	-	-	-	-	-
MAS2736GL001797	2352	172	7.9753480049408	471	22.8766760997451	1.52025807137243	Up	2.42902e-36	9.79293298178332e-36	0	0	-	-	-	-	407	18.9605333459129	1.24938016928574	Up	2.41994e-23	7.21169619318182e-23	-	GO:0003824//catalytic activity	GO:0044238//primary metabolic process;GO:0043170	K11912//serine/threonine-protein kinase PpkA [EC:2.7.11.1]
MAS2736GL000499	360	663	200.848938477916	0	0	-	-	-	-	231	68.2223851290085	-1.5577937373675	Down	1.223776e-51	5.04056264047151e-51	278	84.612738816716	-1.24716404766749	Down	1.0102e-36	3.84995386012716e-36	-	-	-	-
MAS2736GL003786	342	313	99.8106179941062	1005	335.698413836018	1.74990051559542	Up	3.58426e-92	2.88179986615679e-91	1262	392.329232320842	1.97479962937896	Up	5.83336e-130	4.09018034782609e-129	1083	346.973101622505	1.7975586203973	Up	1.963586e-100	1.50901224468864e-99	-	-	-	-
MAS2736GL004150	459	463	110.008645805194	0	0	-	-	-	-	1016	235.34145926856	1.09713858484095	Up	6.0587e-45	2.34139438709677e-44	0	0	-	-	-	-	-	-	GO:0009987//cellular process	K03925//MraZ protein
MAS2736GL003632	645	2123	358.962261507832	0	0	-	-	-	-	1051	173.244884978769	-1.05101942061417	Down	2.59536e-88	1.44519847011952e-87	0	0	-	-	-	-	-	-	GO:0006351//transcription, DNA-dependent	-
MAS2736GL003300	228	14	6.69655903474834	0	0	-	-	-	-	68	31.7096526915419	2.24343020052176	Up	1.367916e-09	2.8380365106383e-09	0	0	-	-	-	-	-	-	-	-
MAS2736GL002674	1107	167	16.4523281589287	484	49.9467316043525	1.60209852126229	Up	3.85252e-40	1.65473407558733e-39	804	77.2192977069973	2.23066968003391	Up	2.97822e-97	1.74408889106145e-96	545	53.943899695982	1.71316806691183	Up	3.43648e-48	1.57074837472767e-47	GO:0044464//cell part	GO:0022892	GO:0015031//protein transport	K07799//putative multidrug efflux transporter MdtA
MAS2736GL003016	573	1376	261.892055952821	524	104.468653845476	-1.3259021767029	Down	1.121716e-79	7.96759422297297e-79	312	57.8918451356515	-2.17754025451083	Down	2.5537e-165	2.06313373795761e-164	545	104.216225067107	-1.32939239531622	Down	6.54646e-82	4.32581829291339e-81	-	-	-	-
MAS2736GL002352	3651	102	3.04682038017192	267	8.35427490349461	1.4552101661778	Up	4.79806e-20	1.36231210668467e-19	0	0	-	-	-	-	0	0	-	-	-	-	-	GO:0016301//kinase activity	GO:0044238//primary metabolic process;GO:0007165//signal transduction;GO:0044237//cellular metabolic process	K00936//[EC:2.7.3.-];K03320//ammonium transporter, Amt family
MAS2736GL001349	2088	200	10.4461922545335	2117	115.824303480238	3.47088894069462	Up	0	0	0	0	-	-	-	-	1337	70.160773876178	2.74768750004022	Up	6.95074e-208	8.89186129268292e-207	GO:0019867//outer membrane	GO:0046914//transition metal ion binding;GO:0004871//signal transducer activity;GO:0005381//iron ion transmembrane transporter activity	GO:0015688//iron chelate transport	K02014//iron complex outermembrane recepter protein
MAS2736GL001658	2046	51	2.71846070576922	292	16.3037142728781	2.58433879337027	Up	6.69202e-45	3.08890714599341e-44	3108	161.507539308343	5.89266772776524	Up	0	0	1025	54.892333564295	4.3357427921429	Up	1.123014e-237	1.62488508413793e-236	GO:0016020//membrane	-	-	K02014//iron complex outermembrane recepter protein
MAS2736GL000723	1761	647	40.068532593897	1279	82.9698914757971	1.05011822335087	Up	1.8438e-54	9.83905964467005e-54	0	0	-	-	-	-	0	0	-	-	-	-	-	-	-	-
MAS2736GL003460	732	27	4.02264026326217	0	0	-	-	-	-	4	0.580986886344548	-2.79156522083444	Down	1.413766e-05	2.4384701102427e-05	0	0	-	-	-	-	GO:0019861//flagellum	GO:0017111//nucleoside-triphosphatase activity	GO:0048870//cell motility	K02391//flagellar basal-body rod protein FlgF
MAS2736GL002951	3447	614	19.4260991419555	1248	41.36020050598	1.09024694995382	Up	1.989984e-56	1.08252040362225e-55	0	0	-	-	-	-	0	0	-	-	-	-	-	-	-	-
MAS2736GL003347	579	396	74.5890602182776	797	157.249434095393	1.07601887037261	Up	6.38854e-36	2.55845816190476e-35	0	0	-	-	-	-	0	0	-	-	-	-	-	GO:0016811//hydrolase activity, acting on carbon-nitrogen (but not peptide) bonds, in linear amides	GO:0000270//peptidoglycan metabolic process	K03806//AmpD protein
MAS2736GL001586	486	9890	2219.31288927612	0	0	-	-	-	-	2119	463.566567543271	-2.25926465194528	Down	0	0	3845	866.869120038031	-1.3562269830757	Down	0	0	GO:0044424//intracellular part	GO:0005515//protein binding;GO:0008428//ribonuclease inhibitor activity;GO:0016741	GO:0019219;GO:0006730//one-carbon metabolic process;GO:0060699//regulation of endoribonuclease activity	K02553//regulator of ribonuclease activity A
MAS2736GL003371	684	1770	282.212130750109	0	0	-	-	-	-	830	129.014763401862	-1.12924383740704	Down	7.50308e-83	3.99243838071066e-82	792	126.871051008783	-1.15341708516916	Down	3.03102e-84	2.02841466028708e-83	GO:0044464//cell part	GO:0032561//guanyl ribonucleotide binding	GO:0032506	K03978//GTP-binding protein
MAS2736GL001529	618	192	33.8821738679084	0	0	-	-	-	-	72	12.386866042841	-1.45171521794982	Down	1.26912e-14	3.03560762122076e-14	0	0	-	-	-	-	-	-	-	-
MAS2736GL002757	903	624	75.3625096497165	1213	153.455473668442	1.02590119272	Up	7.3117e-50	3.6299525974026e-49	0	0	-	-	-	-	0	0	-	-	-	-	-	GO:0016740//transferase activity	-	K00998//phosphatidylserine synthase [EC:2.7.8.8]
MAS2736GL003662	1638	849	56.526527362389	0	0	-	-	-	-	0	0	-	-	-	-	1875	125.424053507267	1.14981407643915	Up	3.70836e-89	2.60205327090301e-88	-	-	-	K07798//Cu(I)/Ag(I) efflux system membrane protein CusB
MAS2736GL002356	681	104	16.6550039681091	453	75.9906962426617	2.18986709836689	Up	1.059454e-56	5.77821539559014e-56	0	0	-	-	-	-	0	0	-	-	-	-	-	-	-	-
MAS2736GL004199	777	116	16.2815401131664	248	36.4619587620657	1.16315489172105	Up	1.123852e-13	2.67598961494904e-13	0	0	-	-	-	-	0	0	-	-	-	-	GO:0005622//intracellular	GO:0003677//DNA binding	GO:0006351//transcription, DNA-dependent	-
MAS2736GL000362	477	194	44.3549265086835	0	0	-	-	-	-	533	118.802683243524	1.42140116190108	Up	1.04417e-35	3.64243328618968e-35	0	0	-	-	-	-	-	-	-	K02568//cytochrome c-type protein NapB
MAS2736GL002764	1770	832	51.2635376374342	1708	110.236123711677	1.10459211794115	Up	3.68446e-78	2.57789589018303e-77	0	0	-	-	-	-	1807	111.860908944133	1.1257010124451	Up	3.55572e-83	2.36072802531646e-82	-	GO:0016755;GO:0016747//transferase activity, transferring acyl groups other than amino-acyl groups	-	K00681//gamma-glutamyltranspeptidase [EC:2.3.2.2]
MAS2736GL001988	129	13	10.9903659905837	49	43.392603024135	1.98120970243586	Up	1.239004e-06	2.2341388593482e-06	69	56.8691582470745	2.3714070199661	Up	2.74848e-10	5.841042392296e-10	67	56.908684966237	2.37240941203826	Up	3.34376e-10	6.98030694527363e-10	-	-	-	-
MAS2736GL001875	1107	237	23.3485136147671	478	49.3275572456209	1.07906313554424	Up	2.74574e-22	8.22939180327869e-22	512	49.1744781417694	1.07457903243077	Up	9.73116e-23	2.7550812883187e-22	483	47.8071624828611	1.0338960696591	Up	1.213184e-20	3.38465429787234e-20	-	GO:0016787//hydrolase activity;GO:0043169//cation binding	-	K06987//
MAS2736GL003970	1542	160	11.3160308313702	0	0	-	-	-	-	454	31.3032117323461	1.46794267373257	Up	4.31558e-32	1.43612912222222e-31	356	25.2964210890051	1.16056527580062	Up	1.631072e-18	4.32889191144845e-18	GO:0031224//intrinsic to membrane	GO:0015291//secondary active transmembrane transporter activity	GO:0015893//drug transport	K03327//multidrug resistance protein, MATE family
MAS2736GL000323	192	6	3.40807022304156	26	15.4696843689359	2.18241679388169	Up	0.0001951746	0.000306577957788569	0	0	-	-	-	-	0	0	-	-	-	-	-	-	-	-
MAS2736GL001705	225	380	184.187261831935	176	89.3592434521507	-1.0434844132319	Down	2.3439e-16	5.96255263157895e-16	110	51.9789600982922	-1.82517361347726	Down	1.565658e-37	5.62055136472603e-37	0	0	-	-	-	-	GO:0044424//intracellular part	GO:0016782//transferase activity, transferring sulfur-containing groups	GO:0006399//tRNA metabolic process	K07112//
MAS2736GL001733	435	186	46.6318022242377	0	0	-	-	-	-	86	21.0197048673345	-1.14957177507691	Down	2.46132e-10	5.23873845685279e-10	0	0	-	-	-	-	-	-	-	-
MAS2736GL003488	2115	5255	270.969781894406	1967	106.243732997087	-1.35075423010926	Down	2e-307	3.85779816513761e-306	384	19.3035983343754	-3.81119026679936	Down	0	0	0	0	-	-	-	-	GO:0019867//outer membrane	GO:0004871//signal transducer activity	GO:0051234//establishment of localization	K02014//iron complex outermembrane recepter protein
MAS2736GL003275	501	89	19.3736207489469	0	0	-	-	-	-	207	43.9288707417521	1.18107580786195	Up	1.761634e-11	3.89379618450184e-11	0	0	-	-	-	-	-	-	-	-
MAS2736GL003073	549	14	2.78108462645286	68	14.1496566569166	2.34704749565449	Up	1.83722e-10	3.89783557013118e-10	0	0	-	-	-	-	39	7.78369339273954	1.48480723652623	Up	0.000502642	0.000769177911013858	-	-	-	-
MAS2736GL004096	867	2423	304.784466913207	7451	981.758792508416	1.68757923459284	Up	0	0	0	0	-	-	-	-	5297	669.428708539212	1.13514104356763	Up	2.89772e-243	4.23652721951219e-242	-	-	-	-
MAS2736GL002813	2556	956	40.7901738119278	0	0	-	-	-	-	2738	113.891159370298	1.48136220460618	Up	3.38518e-187	2.95709577916667e-186	2104	90.1941445285087	1.14481212103314	Up	3.9111e-99	2.96762669077758e-98	-	GO:0017111//nucleoside-triphosphatase activity;GO:0000166//nucleotide binding	-	K03579//ATP-dependent helicase HrpB [EC:3.6.4.13]
MAS2736GL000492	1680	2381	154.564099067847	5891	400.579826889676	1.37388450885404	Up	0	0	0	0	-	-	-	-	6138	400.323477022356	1.37296096491774	Up	0	0	-	GO:0008252//nucleotidase activity;GO:0043169//cation binding	GO:0009117//nucleotide metabolic process	K11751//5'-nucleotidase / UDP-sugar diphosphatase [EC:3.1.3.5 3.6.1.45]
MAS2736GL001935	2673	9524	388.578655344531	0	0	-	-	-	-	3941	156.756260902487	-1.30968358980347	Down	0	0	0	0	-	-	-	-	-	GO:0051536//iron-sulfur cluster binding;GO:0016836//hydro-lyase activity	-	K01681//aconitate hydratase 1 [EC:4.2.1.3]
MAS2736GL000549	2037	502	26.8764065110161	0	0	-	-	-	-	0	0	-	-	-	-	1108	59.5994413762864	1.14895855182	Up	2.2973e-53	1.11053811059908e-52	GO:0043232	GO:0003916//DNA topoisomerase activity;GO:0032559	GO:0006261//DNA-dependent DNA replication	K03169//DNA topoisomerase III [EC:5.99.1.2]
MAS2736GL003197	300	106	38.5339139885233	362	137.846787484426	1.83886500898176	Up	1.286864e-36	5.22827354589372e-36	2044	724.397689369836	4.23258130770345	Up	0	0	600	219.140906287898	2.50765817565427	Up	2.6824e-85	1.82420589951378e-84	-	-	-	-
MAS2736GL000153	492	27	5.98490380631689	0	0	-	-	-	-	0	0	-	-	-	-	68	15.1438837678628	1.33933527880845	Up	1.941378e-05	3.23126619912733e-05	-	-	-	-
MAS2736GL000767	459	300	71.2799000897582	0	0	-	-	-	-	84	19.4573647426762	-1.8731789863881	Down	5.44072e-31	1.78226085625e-30	98	23.3941272507777	-1.60734890665909	Down	6.78844e-25	2.10526934515891e-24	-	GO:0031406//carboxylic acid binding	-	K03567//glycine cleavage system transcriptional repressor
MAS2736GL000318	2079	204	10.7012421433455	416	22.858523511963	1.09495395263135	Up	4.94062e-20	1.40184258434548e-19	0	0	-	-	-	-	409	21.5557072322631	1.01029163069184	Up	4.11392e-17	1.05836960882894e-16	-	GO:0043169//cation binding;GO:0051536//iron-sulfur cluster binding;GO:0003824//catalytic activity	GO:0006772//thiamine metabolic process	K03147//thiamine biosynthesis protein ThiC
MAS2736GL001977	255	24	10.2643056129252	77	34.4952961855729	1.74876361643549	Up	2.09564e-08	4.07781869504859e-08	70	29.1860471140143	1.50764279755283	Up	2.67252e-06	4.80732576576577e-06	56	24.0625308865143	1.22915236105804	Up	0.000292782	0.000455342206078577	-	-	-	-
MAS2736GL002972	408	2458	657.022479077346	0	0	-	-	-	-	771	200.914663615224	-1.7093598691286	Down	7.02912e-213	6.65307001354401e-212	887	238.208313575203	-1.46371896635001	Down	2.62654e-167	2.88506854450262e-166	-	-	-	K11901//type VI secretion system protein ImpB
MAS2736GL000728	543	4994	1003.01452339563	0	0	-	-	-	-	1540	301.535403885121	-1.73394318901692	Down	0	0	2184	440.703259054115	-1.18646302528677	Down	7.76034e-245	1.14253988210526e-243	-	-	-	K11903//type VI secretion system secreted protein Hcp
MAS2736GL004260	627	4	0.695746393220606	41	7.47008682077434	3.42449158107983	Up	2.077e-09	4.23764434740417e-09	0	0	-	-	-	-	31	5.41735892737227	2.96095625010846	Up	1.817034e-06	3.20347674957983e-06	-	GO:0051536//iron-sulfur cluster binding;GO:0043169//cation binding	-	K05796//electron transport protein HydN;K00124//formate dehydrogenase, beta subunit
MAS2736GL003099	828	158	20.8106317001185	0	0	-	-	-	-	0	0	-	-	-	-	348	46.0513498720944	1.14592268739321	Up	8.47172e-18	2.21340828891656e-17	-	-	-	-
MAS2736GL002714	612	70	12.4739825157077	134	25.0128229917033	1.00374574997455	Up	1.3267e-06	2.38613066723695e-06	0	0	-	-	-	-	0	0	-	-	-	-	-	-	-	K15977//putative oxidoreductase
MAS2736GL003502	555	96	18.8641292345652	803	165.28441145288	3.1312332532579	Up	3.28186e-147	3.68005901333333e-146	331	63.4092228226095	1.74904718741509	Up	3.20512e-30	1.03377447384615e-29	265	52.3174235732368	1.47164598845099	Up	9.06824e-20	2.48046512646675e-19	-	-	-	K01638//malate synthase [EC:2.3.3.9]
MAS2736GL001219	1914	84812	4832.52249540817	36515	2179.40882462192	-1.14883959826917	Down	0	0	0	0	-	-	-	-	0	0	-	-	-	-	-	GO:0005515//protein binding;GO:0032559	GO:0044267//cellular protein metabolic process;GO:0050896//response to stimulus	K04043//molecular chaperone DnaK
MAS2736GL000365	162	14	9.42478678964581	41	28.9120026952192	1.61713665902223	Up	0.00011829	0.000188985353343465	118	77.4434001464455	3.03861040863326	Up	2.39628e-21	6.65845065606362e-21	55	37.1998452031925	1.98076473118864	Up	3.89332e-07	7.09968305953933e-07	-	-	-	K02571//periplasmic nitrate reductase NapE
MAS2736GL004020	1857	643	37.7622255839005	0	0	-	-	-	-	3476	199.014758373106	2.39785972081548	Up	0	0	0	0	-	-	-	-	-	GO:0043169//cation binding;GO:0051536//iron-sulfur cluster binding;GO:0016836//hydro-lyase activity	GO:0008652//cellular amino acid biosynthetic process	K01687//dihydroxy-acid dehydratase [EC:4.2.1.9]
MAS2736GL003727	864	9253	1167.95828791865	812	107.362253910905	-3.44342998187901	Down	0	0	1458	179.416012839276	-2.70260818986996	Down	0	0	1610	204.176423103886	-2.51610056280236	Down	0	0	-	-	-	K13633//AraC family transcriptional regulator, transcriptional activator FtrA
MAS2736GL000287	1248	449	39.2365007729657	1064	97.3949359085668	1.31165037722179	Up	2.8623e-64	1.69999597457627e-63	1214	103.424045387883	1.39830335284357	Up	3.06936e-77	1.5733284205379e-76	1083	95.0839749638594	1.27700583258877	Up	2.28944e-61	1.21141112736444e-60	GO:0044464//cell part	-	GO:0006810//transport	K02824//uracil permease
MAS2736GL003092	1053	229	23.7173206025153	0	0	-	-	-	-	95	9.59207694121554	-1.30602589843697	Down	7.88878e-15	1.89556759541547e-14	107	11.1339396831933	-1.09097686197421	Down	2.42642e-11	5.2670762131402e-11	-	-	-	-
MAS2736GL000808	114	186	177.93714006617	62	62.1292586800988	-1.51802292425941	Down	1.63569e-14	3.98729069565217e-14	18	16.7874631896398	-3.40591152833669	Down	1.456988e-37	5.23491918080548e-37	33	31.7177627521957	-2.48800475202799	Down	3.78352e-27	1.22026517448117e-26	-	-	-	-
MAS2736GL000369	390	184	51.4531217263301	495	144.993964736062	1.49466233537171	Up	3.33846e-37	1.3722604398827e-36	0	0	-	-	-	-	0	0	-	-	-	-	-	-	-	K06212//formate transporter;K00970//poly(A) polymerase [EC:2.7.7.19];K00974//tRNA nucleotidyltransferase (CCA-adding enzyme) [EC:2.7.7.72 3.1.3.- 3.1.4.-];K07744//hypothetical protein
MAS2736GL000248	1035	11386	1199.74608879772	0	0	-	-	-	-	5679	583.376510668382	-1.04022990663726	Down	0	0	0	0	-	-	-	-	-	GO:0016638//oxidoreductase activity, acting on the CH-NH2 group of donors	GO:0008152//metabolic process	K00259//alanine dehydrogenase [EC:1.4.1.1]
MAS2736GL002923	897	28	3.40427081365133	3545	451.474400517645	7.05115456653102	Up	0	0	9031	1070.43627694058	8.29663738968652	Up	0	0	4722	576.802318557109	7.40458734389263	Up	0	0	-	GO:0004779//sulfate adenylyltransferase activity;GO:0032559	GO:0006790//sulfur compound metabolic process	K00957//sulfate adenylyltransferase subunit 2 [EC:2.7.7.4]
MAS2736GL000875	324	1316	442.964979113353	0	0	-	-	-	-	10865	3565.34975674208	3.00877906166243	Up	0	0	7534	2547.85121600775	2.52401648393374	Up	0	0	-	-	-	K06079//copper homeostasis protein (lipoprotein)
MAS2736GL003448	1614	38	2.56766628947865	167	11.8201305787237	2.20271635549222	Up	4.8542e-22	1.4445796886058e-21	0	0	-	-	-	-	89	6.04198905192779	1.2345658572444	Up	4.34324e-06	7.47814322527698e-06	-	-	-	K02409//flagellar M-ring protein FliF
MAS2736GL002305	1092	120	11.984422762344	0	0	-	-	-	-	0	0	-	-	-	-	260	26.0882031295116	1.12223715714152	Up	2.85804e-13	6.62194138045279e-13	-	GO:0016765//transferase activity, transferring alkyl or aryl (other than methyl) groups	GO:0008652//cellular amino acid biosynthetic process	K01626//3-deoxy-7-phosphoheptulonate synthase [EC:2.5.1.54]
MAS2736GL002470	420	65	16.8780620569677	184	50.0469788814805	1.56813371949031	Up	9.06716e-16	2.27354846750149e-15	204	51.6414343833682	1.61337981027207	Up	2.67422e-17	6.8497278313989e-17	194	50.6111140712526	1.58430496888027	Up	2.11752e-16	5.36540695652174e-16	-	-	-	-
MAS2736GL002619	1863	2124	124.336938765265	0	0	-	-	-	-	8677	495.192618327714	1.99373484435026	Up	0	0	4446	261.486975135801	1.07248412194443	Up	9.75204e-187	1.15591976949153e-185	-	GO:0005515//protein binding;GO:0017111//nucleoside-triphosphatase activity;GO:0032559	GO:0031163;GO:0009207;GO:0044267//cellular protein metabolic process	K04044//molecular chaperone HscA
MAS2736GL000103	1704	31781	2034.02591095745	10814	724.98013766272	-1.48832468229765	Down	0	0	2230	139.1402220941	-3.8697266237047	Down	0	0	7032	452.171024946155	-2.16939760497641	Down	0	0	-	GO:0046994;GO:0046914//transition metal ion binding;GO:0016699	GO:0008152//metabolic process	K05922//quinone-reactive Ni/Fe-hydrogenase large subunit [EC:1.12.5.1]
MAS2736GL003761	831	915	120.082185476122	0	0	-	-	-	-	412	52.7124997386685	-1.18780512465917	Down	3.16776e-47	1.25542700189036e-46	0	0	-	-	-	-	GO:0043234//protein complex	GO:0016620//oxidoreductase activity, acting on the aldehyde or oxo group of donors, NAD or NADP as acceptor	-	K02379//FdhD protein
MAS2736GL000311	2841	5213	200.11286248747	58114	2336.78560615083	3.54563957052694	Up	0	0	22375	837.354251847428	2.06502419865935	Up	0	0	30271	1167.47877054575	2.54451050993992	Up	0	0	GO:0019867//outer membrane	GO:0004871//signal transducer activity	GO:0051234//establishment of localization	K02014//iron complex outermembrane recepter protein
MAS2736GL002138	1845	740	43.7415191770321	1513	93.6810804760975	1.09875438816217	Up	7.2179e-69	4.55724767267267e-68	2003	115.425562169489	1.39988752662542	Up	1.944062e-126	1.34290806688633e-125	1727	102.562695165095	1.2294308467342	Up	2.72804e-91	1.94014505762712e-90	-	-	-	K05515//penicillin-binding protein 2
MAS2736GL000252	453	117929	28391.0155113868	45489	11471.4289924976	-1.30738933475581	Down	0	0	0	0	-	-	-	-	0	0	-	-	-	-	GO:0044424//intracellular part	GO:0008135//translation factor activity, nucleic acid binding	GO:0006412//translation	K02520//translation initiation factor IF-3
MAS2736GL002900	2004	6957	378.601908849504	0	0	-	-	-	-	901	47.8018267370998	-2.9855440282246	Down	0	0	1507	82.3965433572509	-2.20002596404775	Down	0	0	GO:0016020//membrane	-	-	K02014//iron complex outermembrane recepter protein
MAS2736GL000014	504	224	48.4703320610356	0	0	-	-	-	-	599	126.361189524663	1.3823795520602	Up	2.39644e-38	8.68476484010372e-38	0	0	-	-	-	-	GO:0016020//membrane	-	-	K03611//disulfide bond formation protein DsbB
MAS2736GL003997	675	2690	434.617310813952	8421	1425.17838846697	1.71332496825144	Up	0	0	16641	2621.15719695661	2.59238633473155	Up	0	0	11912	1933.63442644551	2.1534975208597	Up	0	0	-	GO:0004871//signal transducer activity;GO:0003676//nucleic acid binding	GO:0006351//transcription, DNA-dependent;GO:0007165//signal transduction	K07660//two-component system, OmpR family, response regulator PhoP
MAS2736GL001532	1467	32	2.37891200299561	121	9.42246623824441	1.98580281373634	Up	1.640802e-14	3.99743476825029e-14	0	0	-	-	-	-	204	15.2367910302424	2.67918528169309	Up	2.9699e-32	1.04544466442953e-31	-	-	-	-
MAS2736GL003644	135	5	4.03919433841963	36	30.4633784495968	2.9149364830167	Up	2.07334e-07	3.87312070191026e-07	37	29.1397200551032	2.85084755207061	Up	3.80244e-07	7.15924154467894e-07	78	63.3073729276149	3.97023406369647	Up	2.85882e-18	7.54915589679043e-18	-	-	-	-
MAS2736GL000506	138	4	3.16110861267623	0	0	-	-	-	-	29	22.3427348248588	2.8213032764566	Up	8.586e-06	1.49942099125364e-05	0	0	-	-	-	-	-	-	-	-
MAS2736GL001332	318	3	1.02885138808802	0	0	-	-	-	-	0	0	-	-	-	-	23	7.92490698839882	2.94535939505744	Up	4.68392e-05	7.62659228560342e-05	-	GO:0017111//nucleoside-triphosphatase activity;GO:0000166//nucleotide binding	-	K03701//excinuclease ABC subunit A
MAS2736GL000883	1125	1022	99.0733587327567	0	0	-	-	-	-	0	0	-	-	-	-	2860	278.552440881506	1.49137989044972	Up	7.23418e-201	9.06108038208955e-200	-	-	-	-
MAS2736GL003849	4848	95080	2138.87337826265	31971	753.360668635566	-1.50543845687977	Down	0	0	39005	855.411512137385	-1.32216054892921	Down	0	0	42247	954.831463278137	-1.16353306568559	Down	0	0	-	GO:0016639//oxidoreductase activity, acting on the CH-NH2 group of donors, NAD or NADP as acceptor	GO:0008152//metabolic process	K15371//glutamate dehydrogenase [EC:1.4.1.2]
MAS2736GL003172	342	2157	687.832277997722	0	0	-	-	-	-	201	62.4866685392149	-3.4604364886525	Down	0	0	554	177.491318835519	-1.95430835538968	Down	1.732816e-220	2.35304075598705e-219	-	-	-	-
MAS2736GL002227	468	1552	361.663246916958	3040	742.056654541461	1.03688234260557	Up	2.55772e-124	2.4896325462963e-123	0	0	-	-	-	-	4582	1072.76029125123	1.56860884083914	Up	0	0	-	GO:0005506//iron ion binding;GO:0003824//catalytic activity	GO:0008152//metabolic process;GO:0000041//transition metal ion transport;GO:0006875//cellular metal ion homeostasis	K03594//bacterioferritin
MAS2736GL003291	708	447	68.8545712858567	1644	265.263740313227	1.94580313896011	Up	1.057242e-172	1.31141669911504e-171	3982	597.978290961285	3.11846876586621	Up	0	0	3985	616.720700252311	3.1629929274161	Up	0	0	-	-	-	-
MAS2736GL000810	1575	64258	4449.43799654004	20272	1470.36573316721	-1.59744807225101	Down	0	0	6317	426.429988234951	-3.38324231964414	Down	0	0	14250	991.351718921442	-2.16615421930515	Down	0	0	GO:0044464//cell part	GO:0003824//catalytic activity	GO:0006915//apoptotic process;GO:0008152//metabolic process	K00425//cytochrome d ubiquinol oxidase subunit I [EC:1.10.3.-]
MAS2736GL002891	597	4	0.7307085235332	48	9.18493822600909	3.6519020771829	Up	2.43902e-11	5.3781222338752e-11	0	0	-	-	-	-	26	4.77191253223228	2.70719965786268	Up	3.21466e-05	5.2876179380635e-05	-	-	GO:0009987//cellular process	K03673//thiol:disulfide interchange protein DsbA
MAS2736GL003546	1158	1246	117.345920494916	504	49.7200218218808	-1.23886885306233	Down	2.91086e-65	1.75612142037303e-64	0	0	-	-	-	-	0	0	-	-	-	-	-	GO:0043169//cation binding;GO:0003824//catalytic activity	GO:0008152//metabolic process	K08325//NADP-dependent alcohol dehydrogenase [EC:1.1.-.-]
MAS2736GL002531	315	1099	380.492106679129	0	0	-	-	-	-	339	114.421217359228	-1.73351192648386	Down	3.9428e-98	2.31867607293128e-97	0	0	-	-	-	-	-	-	-	-
MAS2736GL000882	1932	1448	81.737236984914	0	0	-	-	-	-	0	0	-	-	-	-	3323	188.458910868189	1.20518463033041	Up	1.518236e-168	1.67645217263158e-167	-	-	-	K00680//[EC:2.3.1.-];K05942//[EC:2.3.-.-]
MAS2736GL001916	438	78	19.4213316819903	163	42.5131051993517	1.13026551183057	Up	4.13874e-09	8.31902566921606e-09	0	0	-	-	-	-	0	0	-	-	-	-	-	-	-	-
MAS2736GL002832	462	404	95.3669520421674	0	0	-	-	-	-	207	47.6371520381338	-1.00140224392344	Down	7.09126e-17	1.79659535830816e-16	0	0	-	-	-	-	-	-	-	-
MAS2736GL002321	960	217	24.6517079466673	0	0	-	-	-	-	683	75.6426770180403	1.61751281717464	Up	1.989666e-54	8.49559016089613e-54	443	50.5621986903847	1.03637159583213	Up	3.95042e-19	1.05916692140575e-18	GO:0044424//intracellular part	GO:0016773//phosphotransferase activity, alcohol group as acceptor;GO:0032559	GO:0006566//threonine metabolic process;GO:0006796//phosphate-containing compound metabolic process	K00872//homoserine kinase [EC:2.7.1.39]
MAS2736GL001494	660	8	1.32191814711915	193	33.4058638680238	4.65939661372983	Up	2.44866e-49	1.20569265807963e-48	0	0	-	-	-	-	102	16.933615485883	3.67918528169309	Up	2.9449e-22	8.52781256038647e-22	GO:0044464//cell part	GO:0022892	GO:0006826//iron ion transport	K03832//periplasmic protein TonB
MAS2736GL000106	216	24	12.1175830152589	71	37.5503449639127	1.63172419524527	Up	3.04084e-07	5.63788897707231e-07	63	31.0101750586402	1.35563970410778	Up	3.97172e-05	6.69080834069908e-05	117	59.350662119639	2.29216215858384	Up	3.32814e-16	8.37222748201439e-16	-	-	-	-
MAS2736GL003711	1089	2761	276.501212439089	1171	122.839587343243	-1.17051023562511	Down	2.67718e-130	2.71921301932367e-129	161	15.7186562280711	-4.13673601314442	Down	0	0	227	22.8397546957543	-3.59766674557556	Down	0	0	GO:0043234//protein complex;GO:0009274//peptidoglycan-based cell wall;GO:0016020//membrane	GO:0017111//nucleoside-triphosphatase activity;GO:0046873//metal ion transmembrane transporter activity;GO:0015098//molybdate ion transmembrane transporter activity;GO:0032559	GO:0009207;GO:0015698//inorganic anion transport;GO:0006812//cation transport	K02017//molybdate transport system ATP-binding protein [EC:3.6.3.29]
MAS2736GL002949	819	100	13.3160252914933	228	31.8024280517769	1.25597340085176	Up	3.87428e-14	9.34672828456684e-14	0	0	-	-	-	-	284	37.9951266091349	1.51265086945154	Up	6.87626e-22	1.97216588926863e-21	-	GO:0003676//nucleic acid binding	GO:0006259//DNA metabolic process	K07497//putative transposase
MAS2736GL004231	579	1183	222.825399591471	3551	700.618244005948	1.65271486314293	Up	6.5173e-296	1.21801095555556e-294	4600	844.688706260519	1.92250606882097	Up	0	0	5213	986.512559998973	2.14642372597781	Up	0	0	-	-	-	-
MAS2736GL002740	234	522	243.283782075582	1089	531.64453736556	1.12782181860877	Up	3.75092e-52	1.92583865689866e-51	5473	2486.72070470239	3.35353242596663	Up	0	0	1948	912.150609933386	1.90663190523405	Up	5.62688e-194	6.88349518367347e-193	-	-	GO:0009615//response to virus	K03970//phage shock protein B
MAS2736GL000643	792	1767	243.315558954119	0	0	-	-	-	-	5552	745.318146863942	1.61502780935567	Up	0	0	0	0	-	-	-	-	-	-	GO:0051276//chromosome organization	K05896//segregation and condensation protein A
MAS2736GL001962	1437	39752	3016.89870577811	129066	10260.402930521	1.76594922428335	Up	0	0	0	0	-	-	-	-	102412	7808.85820972727	1.37204535886588	Up	0	0	-	-	-	K04335//minor curlin subunit;K12516//putative surface-exposed virulence protein
MAS2736GL000701	597	754	137.738556686008	0	0	-	-	-	-	268	47.7285106430184	-1.52900924148186	Down	5.91364e-57	2.59371260669456e-56	314	57.6300205815744	-1.25704002465545	Down	5.013e-42	2.08883296921549e-41	-	-	-	-
MAS2736GL001042	354	135	41.5900095015242	0	0	-	-	-	-	50	15.0170339267023	-1.46963712594708	Down	7.14448e-11	1.54655677026329e-10	0	0	-	-	-	-	-	-	-	K01077//alkaline phosphatase [EC:3.1.3.1]
MAS2736GL002732	1203	17814	1614.93234788396	7988	758.545720247442	-1.0901656848021	Down	0	0	0	0	-	-	-	-	0	0	-	-	-	-	-	GO:0016628//oxidoreductase activity, acting on the CH-CH group of donors, NAD or NADP as acceptor	GO:0008152//metabolic process	K10783//trans-2-enoyl-CoA reductase (NAD+) [EC:1.3.1.44];K00540//[EC:1.-.-.-]
MAS2736GL000749	891	611	74.7862951749817	1235	158.342897244327	1.08220633311506	Up	3.2749e-55	1.75874259259259e-54	1565	186.747182171321	1.32024065333028	Up	7.21e-91	4.07433018867924e-90	1640	201.678499614002	1.4312114694083	Up	3.36958e-109	2.75609311500975e-108	-	GO:0015405;GO:0017111//nucleoside-triphosphatase activity;GO:0032559	GO:0009207	K01990//ABC-2 type transport system ATP-binding protein
MAS2736GL001790	657	2001	332.154570048398	0	0	-	-	-	-	6638	1074.21026504503	1.69334974350158	Up	0	0	4732	789.174100878487	1.24848884615563	Up	1.036792e-252	1.57053401877256e-251	-	-	-	K07323//putative toluene tolerance protein
MAS2736GL003350	1269	252	21.656956878335	710	63.9154807896387	1.56133486735388	Up	5.20334e-56	2.82323157419355e-55	913	76.493859719118	1.82051340781334	Up	6.6569e-85	3.60625086563307e-84	693	59.8363467523692	1.46619155835889	Up	7.47166e-49	3.43009686652079e-48	GO:0043234//protein complex;GO:0031224//intrinsic to membrane	GO:0022892	GO:0030031//cell projection assembly;GO:0009306//protein secretion	K02653//type IV pilus assembly protein PilC
MAS2736GL000035	669	99	16.1386643745825	31	5.29352428216088	-1.60822073323099	Down	5.66994e-09	1.13102930265655e-08	0	0	-	-	-	-	0	0	-	-	-	-	-	GO:0051540;GO:0003824//catalytic activity	-	K10026//queuosine biosynthesis protein QueE
MAS2736GL000997	1041	7972	835.170361362916	0	0	-	-	-	-	2349	239.910749156841	-1.79957271549784	Down	0	0	0	0	-	-	-	-	-	GO:0016614//oxidoreductase activity, acting on CH-OH group of donors;GO:0043169//cation binding	GO:0008152//metabolic process	K00005//glycerol dehydrogenase [EC:1.1.1.6]
MAS2736GL004118	594	326	59.8535161056727	2290	440.411216222075	2.87934330521498	Up	0	0	793	141.939791177499	1.24577118280193	Up	5.06362e-43	1.89738683288651e-42	740	136.501911324111	1.18941324600682	Up	3.6111e-38	1.40688724233983e-37	-	GO:0016651//oxidoreductase activity, acting on NADH or NADPH;GO:0000166//nucleotide binding;GO:0048037//cofactor binding;GO:0016646//oxidoreductase activity, acting on the CH-NH group of donors, NAD or NADP as acceptor	GO:0008152//metabolic process	K01118//FMN-dependent NADH-azoreductase [EC:1.7.-.-]
MAS2736GL001791	288	235	88.9885002683075	592	234.821875548975	1.39987599552569	Up	3.49882e-40	1.50434949897751e-39	1117	412.361494529776	2.21221880524734	Up	4.8249e-133	3.44647456558773e-132	828	315.015052788853	1.82372995065591	Up	9.89716e-79	6.40871656790123e-78	-	-	-	K07122//
MAS2736GL001581	246	2939	1302.93572494558	0	0	-	-	-	-	1432	618.906908487426	-1.07397158505805	Down	8.12596e-126	5.57645667430442e-125	0	0	-	-	-	-	GO:0016020//membrane	-	GO:0015031//protein transport	K03116//sec-independent protein translocase protein TatA
MAS2736GL000815	486	58	13.0151817571299	0	0	-	-	-	-	129	28.2209000533657	1.11656854162471	Up	4.0105e-07	7.54081905829596e-07	127	28.6326081260936	1.13746363136618	Up	2.6093e-07	4.7915198249453e-07	-	GO:0046914//transition metal ion binding;GO:0016814//hydrolase activity, acting on carbon-nitrogen (but not peptide) bonds, in cyclic amidines	GO:0006216//cytidine catabolic process	K11991//tRNA-specific adenosine deaminase [EC:3.5.4.-]
MAS2736GL002535	303	4	1.43971283349611	27	10.1795942838999	2.82182707862521	Up	1.08934e-05	1.86206288617886e-05	0	0	-	-	-	-	32	11.5717970317042	3.00675993972159	Up	1.012478e-06	1.80550687972801e-06	-	-	-	-
MAS2736GL000473	489	201	44.8276230564486	0	0	-	-	-	-	488	106.103175660764	1.24300792771299	Up	5.0925e-27	1.54843020304569e-26	401	89.8522529871646	1.00316667499758	Up	1.249762e-16	3.17818263757576e-16	-	-	-	K05805//CreA protein
MAS2736GL002281	369	157	46.4014764242841	1630	504.627102366289	3.44297507668856	Up	0	0	0	0	-	-	-	-	645	191.525588828854	2.04529454114058	Up	1.162108e-71	6.95607013980029e-71	-	-	-	-
MAS2736GL004214	1359	633	50.7975499911184	1983	166.691168503175	1.71434684926226	Up	6.1195e-175	7.6357559347181e-174	293	22.922690109572	-1.14798255367706	Down	1.604062e-31	5.29593068188976e-31	0	0	-	-	-	-	-	-	-	-
MAS2736GL002976	4011	688	18.7065754252015	0	0	-	-	-	-	0	0	-	-	-	-	1584	43.2709044577449	1.20985180509909	Up	7.81716e-82	5.14926269387755e-81	-	-	-	-
MAS2736GL001371	609	25729	4607.48709457531	0	0	-	-	-	-	76693	13389.2377524126	1.53902180052505	Up	0	0	0	0	-	-	-	-	GO:0030529//ribonucleoprotein complex	GO:0003723//RNA binding;GO:0005198//structural molecule activity	GO:0010467//gene expression	K02986//small subunit ribosomal protein S4
MAS2736GL002515	633	295	50.8249335000195	866	156.287237780514	1.62059164693926	Up	1.300374e-71	8.49079607142857e-71	897	150.662841043197	1.56771531199908	Up	7.19366e-68	3.44326671004566e-67	1064	184.175295647965	1.85747123097358	Up	3.64644e-103	2.8652551011236e-102	-	-	-	-
MAS2736GL002216	2046	108	5.75674031809953	535	29.8715312876362	2.37544715558679	Up	1.76447e-73	1.17771370634921e-72	521	27.0738185262699	2.23357434144407	Up	9.86338e-64	4.57997257364341e-63	507	27.1516225532659	2.23771437456146	Up	2.40108e-63	1.30504296373057e-62	GO:0044464//cell part	-	-	K02014//iron complex outermembrane recepter protein
MAS2736GL000691	273	15150	6052.1334949837	0	0	-	-	-	-	6926	2697.34973257322	-1.16590121972142	Down	0	0	0	0	-	-	-	-	GO:0043232	GO:0003676//nucleic acid binding	GO:0071842;GO:0071103//DNA conformation change	K03530//DNA-binding protein HU-beta
MAS2736GL001252	1098	2409	239.272602325891	5404	562.240768926302	1.23253285754896	Up	3.09936e-289	5.64190857142857e-288	0	0	-	-	-	-	0	0	-	-	-	-	GO:0030313	-	GO:0015846//polyamine transport	K11073//putrescine transport system substrate-binding protein
MAS2736GL002369	408	77	20.5820711509177	189	52.9189202846856	1.36239545998792	Up	2.24354e-13	5.29113051037577e-13	19	4.95120442112743	-2.05553674592229	Down	5.36536e-10	1.12710192785571e-09	181	48.6084608310165	1.23981928610989	Up	4.41042e-11	9.47574107526882e-11	-	-	-	-
MAS2736GL003981	1308	23274	1940.53642498029	0	0	-	-	-	-	3966	322.375764829796	-2.58964031769469	Down	0	0	7770	650.888701015659	-1.57597273823591	Down	0	0	-	-	-	K03837//serine transporter
MAS2736GL002575	1359	29	2.32721793008283	495	41.609747054499	4.16024329630115	Up	1.301756e-115	1.21912783518931e-114	803	62.8222530989293	4.75459746371877	Up	2.2213e-193	1.99869332618026e-192	434	34.9915943079277	3.9103301770385	Up	1.7123e-94	1.24953231304348e-93	GO:0031224//intrinsic to membrane	-	-	K11690//C4-dicarboxylate transporter, DctM subunit
MAS2736GL002145	507	3039	653.704167752162	0	0	-	-	-	-	748	156.859583728574	-2.05916421830563	Down	0	0	0	0	-	-	-	-	-	-	-	K05875//methyl-accepting chemotaxis protein II, aspartate sensor receptor
MAS2736GL003648	498	108	23.651186126168	0	0	-	-	-	-	24	5.12388434703866	-2.20660272011329	Down	1.296032e-14	3.09821104675028e-14	0	0	-	-	-	-	-	-	-	-
MAS2736GL004209	1125	8430	817.20979854906	24728	2510.99474100543	1.61948059949052	Up	0	0	25054	2367.78339327748	1.53475870054423	Up	0	0	24058	2343.15196598855	1.5196721161961	Up	0	0	GO:0044424//intracellular part	GO:0016747//transferase activity, transferring acyl groups other than amino-acyl groups;GO:0046912//transferase activity, transferring acyl groups, acyl groups converted into alkyl on transfer	GO:0009060//aerobic respiration;GO:0005975//carbohydrate metabolic process	K01659//2-methylcitrate synthase [EC:2.3.3.5]
MAS2736GL001991	657	3766	625.134488157055	0	0	-	-	-	-	1681	272.031855308933	-1.20039099404903	Down	9.1915e-192	8.16524565677966e-191	0	0	-	-	-	-	-	GO:0016861//intramolecular oxidoreductase activity, interconverting aldoses and ketoses	GO:0006098//pentose-phosphate shunt	K01807//ribose 5-phosphate isomerase A [EC:5.3.1.6]
MAS2736GL003186	840	1605	208.379150780256	0	0	-	-	-	-	553	69.9943951323594	-1.57389963044593	Down	2.86058e-124	1.95348728664495e-123	0	0	-	-	-	-	-	GO:0004112//cyclic-nucleotide phosphodiesterase activity	-	K03651//Icc protein
MAS2736GL003149	447	41	10.0031054421265	0	0	-	-	-	-	16	3.80565906759919	-1.39422972328906	Down	0.00060839	0.000953637110280374	0	0	-	-	-	-	-	-	-	-
MAS2736GL002796	489	1141	254.469243320437	0	0	-	-	-	-	2800	608.788712807661	1.25845031687267	Up	1.190064e-149	9.08914089617486e-149	0	0	-	-	-	-	-	GO:0046872//metal ion binding;GO:0016787//hydrolase activity	-	K01462//peptide deformylase [EC:3.5.1.88]
MAS2736GL003772	450	603	146.138051164022	165	41.8871453681956	-1.80275240119252	Down	3.00852e-55	1.61775276214834e-54	55	12.9947400245731	-3.49133219704639	Down	6.86756e-121	4.59994873482428e-120	292	71.099049595629	-1.03942969329848	Down	1.837946e-25	5.75523986268657e-25	-	GO:0016622;GO:0051536//iron-sulfur cluster binding;GO:0016620//oxidoreductase activity, acting on the aldehyde or oxo group of donors, NAD or NADP as acceptor;GO:0043169//cation binding	GO:0008152//metabolic process	K00124//formate dehydrogenase, beta subunit
MAS2736GL003228	909	248	29.7540652255862	538	67.6126138856563	1.1842056286315	Up	1.210738e-28	4.24616621351126e-28	827	96.7295229551927	1.70086949011343	Up	2.83754e-70	1.38830866044341e-69	669	80.6409605646884	1.43842602997617	Up	6.17694e-46	2.74559748305085e-45	-	GO:0043169//cation binding	GO:0009987//cellular process;GO:0006812//cation transport	K02077//zinc/manganese transport system substrate-binding protein
MAS2736GL002816	459	111	26.3735630332105	260	64.709790824307	1.2948915231401	Up	1.283768e-16	3.29563152625153e-16	0	0	-	-	-	-	0	0	-	-	-	-	-	GO:0016740//transferase activity	-	K03830//putative acetyltransferase [EC:2.3.1.-];K03789//ribosomal-protein-alanine N-acetyltransferase [EC:2.3.1.128]
MAS2736GL002186	1017	184	19.7312856177667	2113	237.349257610612	3.58845467233967	Up	0	0	44	4.5999079733002	-2.10080805609069	Down	1.51293e-22	4.26898754374159e-22	0	0	-	-	-	-	-	-	-	-
MAS2736GL004278	1722	3916	248.009347148539	0	0	-	-	-	-	0	0	-	-	-	-	8140	517.946276766402	1.0624079692715	Up	0	0	-	GO:0016408;GO:0032559	-	K00666//fatty-acyl-CoA synthase [EC:6.2.1.-]
MAS2736GL002403	732	1070	159.415743766316	0	0	-	-	-	-	2804	407.271807327528	1.35319783405114	Up	1.923646e-167	1.5722899957115e-166	2400	359.247387357209	1.17218354892896	Up	4.40098e-117	3.76867593469388e-116	GO:0044424//intracellular part	GO:0009041//uridylate kinase activity;GO:0032559	GO:0006220//pyrimidine nucleotide metabolic process;GO:0006520//cellular amino acid metabolic process;GO:0006796//phosphate-containing compound metabolic process	K09903//uridylate kinase [EC:2.7.4.22]
MAS2736GL002124	1833	3535	210.322369683831	1680	104.702282723655	-1.0063094055689	Down	1.458982e-130	1.48547683050847e-129	1456	84.4532427128926	-1.31637757816904	Down	7.9907e-208	7.44555668888888e-207	1745	104.310114967916	-1.01172323887817	Down	8.57742e-135	8.25478310091743e-134	-	-	-	K07192//flotillin
MAS2736GL000776	1686	49	3.16954573530793	2239	151.707082625995	5.58086854519914	Up	0	0	7944	500.955425858339	7.30426234474219	Up	0	0	5357	348.142892937209	6.77925967632602	Up	0	0	-	GO:0016614//oxidoreductase activity, acting on CH-OH group of donors;GO:0050662//coenzyme binding	GO:0019695//choline metabolic process	K00108//choline dehydrogenase [EC:1.1.99.1]
MAS2736GL003024	2253	105	5.08260805566785	0	0	-	-	-	-	47	2.21796192163757	-1.19633438465946	Down	9.52424e-07	1.76003253944469e-06	0	0	-	-	-	-	GO:0016020//membrane	-	-	K02014//iron complex outermembrane recepter protein
MAS2736GL000326	1479	158	11.6505767732915	346	26.7249719664313	1.19778705592137	Up	2.66014e-19	7.37855455145119e-19	0	0	-	-	-	-	0	0	-	-	-	-	-	GO:0016772//transferase activity, transferring phosphorus-containing groups	GO:0009987//cellular process	K07640//two-component system, OmpR family, sensor histidine kinase CpxA [EC:2.7.13.3]
MAS2736GL001704	1038	1031	108.32278689652	0	0	-	-	-	-	377	38.615478107704	-1.48808562277042	Down	2.96876e-74	1.48721752449223e-73	0	0	-	-	-	-	-	-	-	K07112//
MAS2736GL004157	1353	666	53.6827735354485	0	0	-	-	-	-	1547	121.565386926111	1.1792013957068	Up	1.42848e-75	7.26014138181818e-75	0	0	-	-	-	-	GO:0031224//intrinsic to membrane;GO:0019867//outer membrane	-	-	K06076//long-chain fatty acid transport protein
MAS2736GL003695	621	1480	259.913374820046	3799	698.85491986726	1.42696211261046	Up	3.17436e-255	5.15373891891892e-254	3236	554.031340178108	1.09193671324269	Up	4.0858e-138	2.98983584642234e-137	5019	885.56216478177	1.76856270996478	Up	0	0	-	GO:0003676//nucleic acid binding;GO:0004175//endopeptidase activity	GO:0031668//cellular response to extracellular stimulus;GO:0006259//DNA metabolic process;GO:0006355//regulation of transcription, DNA-dependent;GO:0033554//cellular response to stress;GO:0019538//protein metabolic process	K01356//repressor LexA [EC:3.4.21.88]
MAS2736GL002896	888	52	6.38629375128509	0	0	-	-	-	-	14	1.67622567884542	-1.92976251475446	Down	1.065356e-06	1.96353305846154e-06	0	0	-	-	-	-	-	-	-	K14055//universal stress protein E
MAS2736GL001636	666	45	7.36880048225203	11	1.88680834991872	-1.96548190123063	Down	7.4457e-06	1.28632573952342e-05	8	1.27712432673937	-2.52853081500064	Down	8.46202e-08	1.64646171044084e-07	5	0.822600999579196	-3.16316506172072	Down	2.56372e-09	5.16684395773295e-09	GO:0031224//intrinsic to membrane	GO:0016620//oxidoreductase activity, acting on the aldehyde or oxo group of donors, NAD or NADP as acceptor	GO:0022900//electron transport chain	K00127//formate dehydrogenase, gamma subunit
MAS2736GL002080	2022	1245	67.1501076587418	2719	153.616331610634	1.19386998553107	Up	1.984594e-139	2.13432679539642e-138	2688	141.340145074396	1.07370967715234	Up	5.2558e-112	3.34917468085106e-111	3102	168.094730787601	1.32381288380223	Up	4.70746e-182	5.50208973816156e-181	GO:0016020//membrane	GO:0004871//signal transducer activity	GO:0009987//cellular process;GO:0042221//response to chemical stimulus	K03406//methyl-accepting chemotaxis protein
MAS2736GL000117	693	714	112.363042505128	281	46.3214791360211	-1.27841436734643	Down	5.75186e-40	2.46048538148525e-39	116	17.7968104232642	-2.6584769875725	Down	2.32894e-109	1.45100229123328e-108	133	21.0286728256063	-2.41773788880633	Down	1.830642e-96	1.36194571489362e-95	-	-	-	K02032//peptide/nickel transport system ATP-binding protein
MAS2736GL002814	2190	174	8.66490182734951	406	21.1783076207814	1.2893319977982	Up	6.2528e-25	1.98138839487566e-24	0	0	-	-	-	-	0	0	-	-	-	-	-	GO:0060089;GO:0003824//catalytic activity	GO:0006139//nucleobase-containing compound metabolic process;GO:0044249//cellular biosynthetic process;GO:0007165//signal transduction	K03320//ammonium transporter, Amt family;K13924//two-component system, chemotaxis family, CheB/CheR fusion protein [EC:2.1.1.80 3.1.1.61]
MAS2736GL002826	771	233	32.9579397963656	482	71.4170642641326	1.11564276803743	Up	1.277076e-23	3.93991531914894e-23	0	0	-	-	-	-	0	0	-	-	-	-	GO:0044464//cell part	GO:0015405;GO:0032559	GO:0051234//establishment of localization	K09686//antibiotic transport system permease protein
MAS2736GL003245	273	1903	760.211883891352	5669	2372.21006086215	1.64175828400715	Up	0	0	0	0	-	-	-	-	4422	1774.80052674924	1.22318340326379	Up	7.24964e-229	1.02078823624161e-227	GO:0043232	GO:0003676//nucleic acid binding	GO:0071103//DNA conformation change	K03530//DNA-binding protein HU-beta
MAS2736GL001919	468	48	11.1854612448544	0	0	-	-	-	-	332	75.4240155272422	2.75339921195479	Up	4.84412e-52	2.0090400751731e-51	0	0	-	-	-	-	GO:0031224//intrinsic to membrane	-	-	K06518//holin-like protein
MAS2736GL000639	1053	753	77.9875214571791	1577	171.085284241504	1.13340046658033	Up	2.67588e-75	1.82663561688312e-74	0	0	-	-	-	-	1840	191.462140346501	1.29574393599403	Up	2.69142e-105	2.13886331818182e-104	-	-	-	-
MAS2736GL001063	315	31	10.7327163849436	251	91.0274760815334	3.08428682002564	Up	1.791472e-46	8.42633082774049e-46	0	0	-	-	-	-	95	33.0450572973814	1.62241923766566	Up	5.42048e-09	1.07946530991932e-08	-	-	-	-
MAS2736GL000418	1212	15	1.3497307814026	157	14.7981139127064	3.45466972974486	Up	9.67028e-33	3.64695313004484e-32	153	13.4216599263705	3.31381952841316	Up	1.808514e-29	5.73608109077156e-29	155	14.0127229680793	3.37599374938731	Up	6.73262e-31	2.32510893168724e-30	-	GO:0016413//O-acetyltransferase activity	-	K00641//homoserine O-acetyltransferase [EC:2.3.1.31]
MAS2736GL003421	585	27	5.03345756018446	132	25.7767048419665	2.35644619365673	Up	4.03038e-19	1.1098721611002e-18	75	13.6308461796221	1.43725346966144	Up	2.70796e-06	4.86898639794168e-06	70	13.110994393293	1.38115545450308	Up	9.09632e-06	1.54090265320953e-05	-	-	-	-
MAS2736GL002359	519	450	94.5591738184943	75	16.5083336973971	-2.51802292425941	Down	1.097332e-62	6.43553843793584e-62	93	19.0516682441192	-2.31130009877998	Down	2.30352e-59	1.02970782089552e-58	77	16.2561173257882	-2.54023471080055	Down	5.84874e-65	3.2548160530504e-64	-	-	-	-
MAS2736GL001330	225	4	1.93881328244142	21	10.6621824573589	2.45925699924051	Up	0.000346016	0.000535516113360324	0	0	-	-	-	-	0	0	-	-	-	-	-	GO:0017111//nucleoside-triphosphatase activity;GO:0032559	GO:0009207	K03701//excinuclease ABC subunit A
MAS2736GL003381	1011	479	51.6705246080921	0	0	-	-	-	-	1182	124.303609730607	1.26645475577038	Up	7.0973e-65	3.32874484340045e-64	0	0	-	-	-	-	-	GO:0003824//catalytic activity	GO:0009103//lipopolysaccharide biosynthetic process	K12982//heptosyltransferase I [EC:2.4.-.-]
MAS2736GL003679	2586	411	17.332923268926	1156	51.0668003012383	1.55887067528074	Up	7.28868e-90	5.78281120754717e-89	0	0	-	-	-	-	0	0	-	-	-	-	GO:0016020//membrane	GO:0060089	GO:0050896//response to stimulus;GO:0023052//signaling	K03406//methyl-accepting chemotaxis protein
MAS2736GL002635	375	92	26.7556232976916	0	0	-	-	-	-	334	94.6962145790705	1.82346461774607	Up	3.43182e-32	1.14475905011933e-31	0	0	-	-	-	-	-	-	-	K09790//hypothetical protein
MAS2736GL003094	1356	57	4.58430684869308	0	0	-	-	-	-	402	31.5198239534093	2.78148395834321	Up	2.43054e-63	1.12610543867403e-62	0	0	-	-	-	-	-	GO:0008324//cation transmembrane transporter activity	GO:0006812//cation transport	K06213//magnesium transporter
MAS2736GL004177	642	120	20.3847190910897	0	0	-	-	-	-	0	0	-	-	-	-	328	55.9799199863165	1.45742134873115	Up	8.84886e-24	2.67120982446043e-23	-	GO:0016763//transferase activity, transferring pentosyl groups;GO:0046872//metal ion binding	GO:0006220//pyrimidine nucleotide metabolic process	K00762//orotate phosphoribosyltransferase [EC:2.4.2.10]
MAS2736GL000197	1602	21083	1435.25282421743	0	0	-	-	-	-	7495	497.423781839505	-1.52875750488291	Down	0	0	0	0	-	-	-	-	-	GO:0005488//binding	GO:0006520//cellular amino acid metabolic process;GO:0035337	K09699//2-oxoisovalerate dehydrogenase E2 component (dihydrolipoyl transacylase) [EC:2.3.1.168]
MAS2736GL001539	666	390	63.8629375128509	0	0	-	-	-	-	118	18.8375838194057	-1.76136498305874	Down	1.04694e-36	3.72966815632965e-36	189	31.0943177840936	-1.03832794980695	Down	5.46002e-17	1.40209571113831e-16	-	GO:0016491//oxidoreductase activity	-	K00246//fumarate reductase subunit C
MAS2736GL001144	2220	24	1.17900807716033	522	26.8612897815702	4.50988307231047	Up	1.828512e-128	1.82634037054632e-127	0	0	-	-	-	-	1869	92.246476092811	6.28984829274558	Up	0	0	GO:0016020//membrane	GO:0004871//signal transducer activity	GO:0051181//cofactor transport	K16087//heme acquisition protein HasR
MAS2736GL001273	1272	145	12.4319542727302	470	42.2104595262692	1.76354743301182	Up	1.693624e-44	7.74938946681175e-44	820	68.5400095635714	2.46289329081954	Up	1.81829e-111	1.15691805311077e-110	641	55.2159280387352	2.1510313963254	Up	7.15056e-76	4.4515949198813e-75	-	-	-	K06954//
MAS2736GL000132	1011	4525	488.119256475191	0	0	-	-	-	-	16154	1698.81599965163	1.79922402854556	Up	0	0	0	0	-	-	-	-	-	GO:0000166//nucleotide binding;GO:0008943	GO:0019318//hexose metabolic process	K00134//glyceraldehyde 3-phosphate dehydrogenase [EC:1.2.1.12]
MAS2736GL001570	1287	10888	922.631076014957	0	0	-	-	-	-	22345	1845.9470174767	1.0005353541074	Up	0	0	0	0	-	-	-	-	-	GO:0030528//transcription regulator activity;GO:0003676//nucleic acid binding;GO:0042623//ATPase activity, coupled;GO:0032559	GO:0006351//transcription, DNA-dependent	K03628//transcription termination factor Rho
MAS2736GL000018	1275	1194	102.129840848606	0	0	-	-	-	-	415	34.606313006617	-1.5612973137015	Down	7.25696e-92	4.11751465223275e-91	0	0	-	-	-	-	-	-	-	K09786//hypothetical protein
MAS2736GL003229	1206	461	41.6881027614504	0	0	-	-	-	-	1352	119.191916643302	1.51557877718187	Up	1.472808e-96	8.57706103333333e-96	1997	181.436314202708	2.12175561673622	Up	1.770144e-228	2.46761602126246e-227	-	GO:0004871//signal transducer activity	-	-
MAS2736GL003796	1302	90	7.53858851179701	391	34.3063968139181	2.18611127743943	Up	4.56154e-49	2.2329773806752e-48	0	0	-	-	-	-	217	18.2617421906581	1.27645807583639	Up	1.53174e-13	3.5865965625e-13	GO:0044464//cell part	-	GO:0015031//protein transport	K02280//pilus assembly protein CpaC
MAS2736GL001498	786	20	2.77501901112799	320	46.5089747322089	4.06693957646175	Up	4.22612e-74	2.843333536e-73	0	0	-	-	-	-	293	40.8449653577316	3.87958869925648	Up	6.49732e-64	3.5637587869281e-63	-	-	-	-
MAS2736GL001741	1890	180	10.3864997273648	363	21.9408856690549	1.07891221812782	Up	2.71036e-17	7.10097433021807e-17	457	25.7082086200428	1.30751954005742	Up	2.36264e-27	7.22051714285714e-27	496	28.754997227195	1.46910315377878	Up	1.525934e-35	5.6712303489814e-35	-	-	-	-
MAS2736GL000681	1914	172	9.80042764243509	811	48.4047804126627	2.30423292597692	Up	1.525744e-106	1.32831335817805e-105	0	0	-	-	-	-	2267	129.778587919191	3.72706386076027	Up	0	0	GO:0019867//outer membrane	GO:0004871//signal transducer activity	GO:0051234//establishment of localization	K02014//iron complex outermembrane recepter protein
MAS2736GL001737	480	531	120.645685895671	224	53.3109122867944	-1.1782735522848	Down	1.026588e-26	3.41789591448931e-26	163	36.104703818274	-1.74051761524404	Down	1.37193e-48	5.51534275167785e-48	200	45.6543554766453	-1.40195192130784	Down	2.74826e-35	1.016904670194e-34	-	-	-	K11261//formylmethanofuran dehydrogenase subunit E [EC:1.2.99.5];K01520//dUTP pyrophosphatase [EC:3.6.1.23]
MAS2736GL004318	2052	6788	360.763831173585	811	45.1494881626883	-2.99827316886364	Down	0	0	872	45.1810737696479	-2.99726424343671	Down	0	0	1057	56.4405306886715	-2.67625124843839	Down	0	0	-	GO:0016728	GO:0008152//metabolic process	K00527//ribonucleoside-triphosphate reductase [EC:1.17.4.2]
MAS2736GL002418	2106	37	1.91602808360931	362	19.6362945134509	3.357332097916	Up	9.84494e-72	6.44828235202492e-71	959	48.4147462453984	4.65925592071821	Up	5.90682e-228	5.85515278014184e-227	1081	56.2420037267848	4.87545738182729	Up	6.3903e-269	1.01183769056604e-267	GO:0016020//membrane	GO:0046872//metal ion binding;GO:0015662//ATPase activity, coupled to transmembrane movement of ions, phosphorylative mechanism;GO:0000166//nucleotide binding	GO:0006811//ion transport;GO:0008152//metabolic process	K01547//K+-transporting ATPase ATPase B chain [EC:3.6.3.12]
MAS2736GL003349	1707	583	37.2471927832826	3280	219.507647879344	2.55906760276669	Up	0	0	3718	231.575859137383	2.63628126304801	Up	0	0	3393	217.792939377515	2.54775358123207	Up	0	0	GO:0044464//cell part	GO:0022892;GO:0032559	GO:0030031//cell projection assembly;GO:0009306//protein secretion	K02652//type IV pilus assembly protein PilB
MAS2736GL002256	636	40	6.85900925392013	179	32.1517968306476	2.22882725883864	Up	7.6596e-24	2.38053348115299e-23	104	17.3857585234425	1.34183390458276	Up	1.488062e-07	2.85688826282051e-07	114	19.6399868842927	1.51772185899897	Up	1.112288e-09	2.28223004792176e-09	GO:0031224//intrinsic to membrane	-	GO:0006810//transport	K06188//aquaporin Z
MAS2736GL003847	453	712	171.411637884722	1403	353.808940105831	1.04550543911525	Up	3.75078e-59	2.11138285140562e-58	0	0	-	-	-	-	0	0	-	-	-	-	-	-	-	-
MAS2736GL002188	1212	26	2.33953335443117	124	11.6876823259592	2.32069616870753	Up	9.54948e-18	2.53028124763705e-17	0	0	-	-	-	-	0	0	-	-	-	-	-	-	-	-
MAS2736GL003084	1212	24	2.15956925024416	61	5.74958566035088	1.41271441330348	Up	2.00618e-05	3.36631560255387e-05	0	0	-	-	-	-	90	8.13641978791699	1.91365053533011	Up	1.926046e-10	4.05911050527373e-10	GO:0044464//cell part	GO:0005337//nucleoside transmembrane transporter activity;GO:0005488//binding	GO:0051234//establishment of localization	K11535//nucleoside transport protein
MAS2736GL000008	261	1801	752.543690016596	0	0	-	-	-	-	875	356.438793777474	-1.07812097785756	Down	2.58988e-78	1.34231975772559e-77	0	0	-	-	-	-	-	-	GO:0000917//barrier septum assembly	K03608//cell division topological specificity factor
MAS2736GL003296	1110	112	11.0040753868297	369	37.9763062429095	1.78706166046454	Up	6.46566e-36	2.58442018060837e-35	431	41.28304386185	1.90751141836052	Up	1.485588e-43	5.64227398913043e-43	569	56.1671962512675	2.35168985997057	Up	3.31586e-75	2.04608067058823e-74	-	-	-	-
MAS2736GL002802	567	577	110.981673012768	224	45.1309310364397	-1.29813301012613	Down	2.32868e-33	8.88575263157895e-33	221	41.4406572212214	-1.42120266792503	Down	1.28561e-39	4.69561213414634e-39	0	0	-	-	-	-	-	GO:0016740//transferase activity	GO:0055086//nucleobase-containing small molecule metabolic process	K07101//
MAS2736GL001426	570	248	47.4499040176454	644	129.068524483818	1.44366014418949	Up	1.475324e-45	6.8323099339207e-45	0	0	-	-	-	-	610	117.259607750542	1.30522906178496	Up	1.784392e-36	6.77584509683258e-36	-	GO:0004629//phospholipase C activity	GO:0044238//primary metabolic process;GO:0030031//cell projection assembly;GO:0007165//signal transduction	K02663//type IV pilus assembly protein PilN
MAS2736GL000228	231	3	1.41634087191338	34	16.8142023910112	3.56943991699092	Up	3.13406e-08	6.05639811580882e-08	0	0	-	-	-	-	46	21.8192244355915	3.94535939505744	Up	3.34364e-11	7.22818827408552e-11	-	-	-	-
MAS2736GL000332	2004	822	44.7334726281863	0	0	-	-	-	-	1754	93.0570522717793	1.05676073009208	Up	6.73252e-72	3.33681517257683e-71	1928	105.415086657452	1.23665469226987	Up	1.275312e-102	9.9835991641791e-102	GO:0016020//membrane	GO:0015291//secondary active transmembrane transporter activity	GO:0006812//cation transport	K03316//monovalent cation:H+ antiporter, CPA1 family
MAS2736GL001264	732	61	9.08818726144417	139	21.6926721541699	1.25514331162237	Up	3.6872e-09	7.44701056676273e-09	0	0	-	-	-	-	128	19.1598606590512	1.0760226021587	Up	7.68366e-07	1.37780501538462e-06	-	-	-	-
MAS2736GL003612	1209	119	10.7344345817554	0	0	-	-	-	-	887	78.0036165246761	2.86129481232215	Up	7.90392e-142	5.85532448056537e-141	307	27.8231010051218	1.37403702178382	Up	1.377798e-20	3.84135575282392e-20	GO:0031224//intrinsic to membrane	GO:0005215//transporter activity	GO:0006810//transport;GO:0042221//response to chemical stimulus	K07552//MFS transporter, DHA1 family, bicyclomycin/chloramphenicol resistance protein
MAS2736GL002889	420	33	8.56886227507593	167	45.4230732239524	2.40624974957735	Up	2.28076e-24	7.16785934230194e-24	907	229.601867577034	4.74388690249909	Up	6.1512e-218	5.9428529032258e-217	256	66.7858000115498	2.96236582036314	Up	2.14448e-44	9.3053134229576e-44	-	GO:0016846//carbon-sulfur lyase activity;GO:0016701//oxidoreductase activity, acting on single donors with incorporation of molecular oxygen	-	-
MAS2736GL002529	834	34	4.44601966746909	67	9.17736670918609	1.04556592566918	Up	0.00041989	0.000644863933528123	118	15.0429626183743	1.75850248944053	Up	8.70718e-12	1.94508288438998e-11	117	15.3713945058058	1.78966181805466	Up	3.7894e-12	8.45761829787234e-12	-	-	-	K02030//polar amino acid transport system substrate-binding protein
MAS2736GL001550	396	275	75.7348938453681	0	0	-	-	-	-	114	30.6074455124241	-1.30707551291826	Down	1.57052e-17	4.04495722358722e-17	0	0	-	-	-	-	-	-	GO:0034645//cellular macromolecule biosynthetic process;GO:0010467//gene expression;GO:0044238//primary metabolic process	K03624//transcription elongation factor GreA;K06140//regulator of nucleoside diphosphate kinase
MAS2736GL004195	1155	315	29.7431583101809	716	70.8174641880238	1.25154733533873	Up	7.49778e-41	3.25368058823529e-40	1197	110.186803844727	1.88932169988525	Up	2.1871e-116	1.42620688958009e-115	1482	140.591698319768	2.24088165364014	Up	4.97356e-182	5.79696048888889e-181	-	-	-	-
MAS2736GL003249	432	5	1.26224823075614	49	12.9575134030403	3.35972132568959	Up	7.37416e-11	1.58772876600102e-10	0	0	-	-	-	-	0	0	-	-	-	-	-	-	-	K00936//[EC:2.7.3.-];K02485//two-component system, unclassified family, response regulator
MAS2736GL002586	1221	1310	117.00761977879	0	0	-	-	-	-	3705	322.619020266092	1.46322901209741	Up	4.93898e-248	5.19026143859649e-247	0	0	-	-	-	-	GO:0016020//membrane	GO:0005310//dicarboxylic acid transmembrane transporter activity;GO:0015291//secondary active transmembrane transporter activity	GO:0006865//amino acid transport	K07862//serine/threonine transporter
MAS2736GL000360	393	37	10.2675703411736	192	55.8107696786507	2.44244871155395	Up	2.93334e-28	1.0202394292804e-27	114	30.8410901346564	1.58675892986481	Up	4.47976e-10	9.45326304982385e-10	104	28.9957433256251	1.49774629223372	Up	8.4047e-09	1.65802168312177e-08	-	-	-	K08234//glyoxylase I family protein
MAS2736GL001594	510	1466	313.489000594757	2906	650.930718930356	1.05408917596078	Up	3.9798e-122	3.85600437788018e-121	3711	773.63872028648	1.30324517889274	Up	1.242978e-208	1.16075874253897e-207	0	0	-	-	-	-	-	-	-	-
MAS2736GL000373	288	3292	1246.59635269476	0	0	-	-	-	-	0	0	-	-	-	-	1167	443.988607010376	-1.48939983499269	Down	3.3222e-229	4.69358626262626e-228	GO:0030529//ribonucleoprotein complex	GO:0019843//rRNA binding;GO:0005198//structural molecule activity	GO:0010467//gene expression	K02897//large subunit ribosomal protein L25
MAS2736GL000859	405	130	35.0063509329701	356	100.416321556078	1.52030519439969	Up	7.26912e-28	2.49523670204082e-27	0	0	-	-	-	-	49	13.2566721087741	-1.40089802919165	Down	9.73732e-10	2.0028330745098e-09	-	-	-	-
MAS2736GL003613	501	105	22.8565188611171	308	70.2299443299088	1.61948059949052	Up	1.617366e-26	5.35092370574351e-26	261	55.388576152644	1.27698276023279	Up	9.52224e-16	2.333533157218e-15	229	50.0831013372541	1.13171821015241	Up	5.3134e-12	1.17776156365557e-11	-	-	-	K05812//conserved hypothetical protein
MAS2736GL002523	1758	1497	92.867005668136	0	0	-	-	-	-	337	20.3811389463906	-2.18793144354753	Down	9.32888e-181	7.98285588571428e-180	281	17.5138210087882	-2.4066722461159	Down	3.70624e-199	4.60100089940828e-198	-	GO:0015103//inorganic anion transmembrane transporter activity	GO:0006810//transport	K03321//sulfate permease, SulP family
MAS2736GL001506	1104	6776	669.364748734193	0	0	-	-	-	-	2348	226.123885210209	-1.56567918489312	Down	0	0	0	0	-	-	-	-	-	-	-	-
MAS2736GL004047	1032	53	5.60085959135513	105	11.623018667179	1.05326463956467	Up	8.57248e-06	1.47553329512894e-05	16	1.64838139846593	-1.76459817323417	Down	3.55716e-06	6.35770327365729e-06	130	13.8024795627067	1.30120729818684	Up	6.88488e-09	1.36461768918281e-08	GO:0044464//cell part	-	GO:0051234//establishment of localization	K03285//general bacterial porin, GBP family
MAS2736GL003628	1521	4242	304.158503850463	0	0	-	-	-	-	414	28.9393349659669	-3.3937196667022	Down	0	0	1184	85.293501987137	-1.83431560018002	Down	0	0	-	GO:0016627//oxidoreductase activity, acting on the CH-CH group of donors	GO:0008152//metabolic process	K00244//fumarate reductase flavoprotein subunit [EC:1.3.99.1]
MAS2736GL002912	1440	428	32.4145345658175	0	0	-	-	-	-	144	10.6320600201052	-1.60821970362981	Down	1.847684e-35	6.42399586401327e-35	0	0	-	-	-	-	GO:0044464//cell part	GO:0004673//protein histidine kinase activity;GO:0003676//nucleic acid binding;GO:0060089;GO:0001071//nucleic acid binding transcription factor activity;GO:0005515//protein binding;GO:0016462//pyrophosphatase activity;GO:0032559	GO:0007165//signal transduction;GO:0006351//transcription, DNA-dependent	K15836//formate hydrogenlyase transcriptional activator
MAS2736GL003651	156	151	105.562790498313	0	0	-	-	-	-	47	32.0324885221119	-1.72049360631841	Down	1.065046e-14	2.551850216e-14	69	48.4638542752081	-1.12312034282532	Down	2.9237e-08	5.60943996342021e-08	-	-	-	K06940//
MAS2736GL000630	561	282	54.8207231599413	599	121.97569312372	1.15380041685174	Up	1.752546e-30	6.40822254782609e-30	0	0	-	-	-	-	840	164.06271058987	1.58145410498892	Up	1.383748e-65	7.72101942553191e-65	-	-	-	-
MAS2736GL002258	1401	1423	110.770796342913	2927	238.667849898206	1.10742666034401	Up	3.9684e-133	4.12027703703704e-132	0	0	-	-	-	-	0	0	-	-	-	-	-	-	GO:0019538//protein metabolic process	K01417//[EC:3.4.24.-]
MAS2736GL000519	969	8602	968.131106166474	28475	3356.98413836018	1.79389138199994	Up	0	0	59056	6479.74134723771	2.74266188762999	Up	0	0	41922	4740.36381496452	2.29172344943012	Up	0	0	-	GO:0016835//carbon-oxygen lyase activity;GO:0048037//cofactor binding	GO:0006563//L-serine metabolic process;GO:0000097//sulfur amino acid biosynthetic process	K01738//cysteine synthase A [EC:2.5.1.47]
MAS2736GL003417	120	469	426.235982561732	0	0	-	-	-	-	133	117.838665222833	-1.85483939568516	Down	6.36038e-47	2.51121217890772e-46	232	211.836209411634	-1.00870317766622	Down	2.9367e-19	7.90403669018602e-19	-	-	-	-
MAS2736GL003859	198	232	127.785420888185	0	0	-	-	-	-	0	0	-	-	-	-	694	384.049972130811	1.58757079717227	Up	8.69572e-55	4.27251066978923e-54	-	-	-	K09918//hypothetical protein
MAS2736GL001024	744	1235	181.030826901348	0	0	-	-	-	-	350	50.0164113849036	-1.85576193331069	Down	9.23958e-121	6.1690380477707e-120	542	79.821486026909	-1.18138634539658	Down	1.425572e-61	7.57177229367088e-61	-	-	-	K00104//glycolate oxidase [EC:1.1.3.15]
MAS2736GL000970	1008	27	2.92120304832134	168	19.039611530998	2.70436949707704	Up	9.0142e-28	3.08168382113821e-27	279	29.4280232699341	3.33255609099475	Up	8.31536e-53	3.49012056856857e-52	233	25.3272972049009	3.1160585822124	Up	1.517556e-42	6.39966329246231e-42	-	-	-	K01993//HlyD family secretion protein;K02005//HlyD family secretion protein;K07799//putative multidrug efflux transporter MdtA
MAS2736GL002945	1617	313	21.1102234718518	0	0	-	-	-	-	0	0	-	-	-	-	694	47.0265271996911	1.15553294536723	Up	2.32552e-34	8.48511471304348e-34	-	-	-	K11904//type VI secretion system secreted protein VgrG
MAS2736GL002060	522	843	176.122801411435	2502	547.552966098357	1.63641682968549	Up	3.55884e-206	5.02178597315436e-205	3309	673.974839205521	1.93611303669949	Up	0	0	3938	826.606215480595	2.23061851468106	Up	0	0	-	-	-	-
MAS2736GL000193	441	773	191.161054506023	0	0	-	-	-	-	1828	440.712147772162	1.20504803246225	Up	5.20984e-92	2.96000801084011e-91	1666	413.932822988251	1.11460802116229	Up	1.215104e-75	7.5311320295421e-75	-	GO:0016671//oxidoreductase activity, acting on a sulfur group of donors, disulfide as acceptor	GO:0043412//macromolecule modification	K07304//peptide-methionine (S)-S-oxide reductase [EC:1.8.4.11]
MAS2736GL001944	441	103	25.4716540932993	582	150.762638245454	2.56531439218682	Up	3.96972e-87	3.05726604395604e-86	32	7.71487348397658	-1.72317824585419	Down	1.734798e-10	3.70933606017338e-10	0	0	-	-	-	-	-	-	-	K02568//cytochrome c-type protein NapB
MAS2736GL000101	600	4392	798.306369045256	0	0	-	-	-	-	972	172.239372325705	-2.21252755407039	Down	0	0	1796	327.98088974422	-1.28333076454246	Down	1.241786e-243	1.82186505454545e-242	-	GO:0016787//hydrolase activity;GO:0030234//enzyme regulator activity;GO:0043169//cation binding	GO:0051604//protein maturation	K03605//hydrogenase 1 maturation protease [EC:3.4.24.-]
MAS2736GL004222	294	74	27.4500349937497	143	55.5645805904636	1.01735754761119	Up	4.36962e-07	8.03421604722344e-07	0	0	-	-	-	-	0	0	-	-	-	-	-	-	-	-
MAS2736GL000489	606	67279	12107.8049655981	0	0	-	-	-	-	19112	3353.13417663781	-1.85235522204915	Down	0	0	0	0	-	-	-	-	-	GO:0016705//oxidoreductase activity, acting on paired donors, with incorporation or reduction of molecular oxygen;GO:0016209//antioxidant activity	GO:0008152//metabolic process;GO:0019725//cellular homeostasis	K03386//peroxiredoxin (alkyl hydroperoxide reductase subunit C) [EC:1.11.1.15]
MAS2736GL004208	876	6531	813.081520609478	19711	2570.47796498289	1.6605647337219	Up	0	0	24555	2980.25381043018	1.87396329050234	Up	0	0	22443	2807.17999989685	1.78764966308547	Up	0	0	-	GO:0016833//oxo-acid-lyase activity	GO:0019543//propionate catabolic process	K03417//methylisocitrate lyase [EC:4.1.3.30]
MAS2736GL000230	1638	100	6.65801264574665	496	34.5921147229854	2.3772796970739	Up	2.60886e-68	1.63735168656716e-67	0	0	-	-	-	-	497	33.245735782993	2.32000579150915	Up	7.29612e-65	4.04953961904762e-64	-	-	-	-
MAS2736GL004043	609	106	18.9822236396666	0	0	-	-	-	-	25	4.36455665849968	-2.12074198345945	Down	9.6899e-14	2.2672851953125e-13	30	5.39755926817482	-1.81426991923309	Down	2.91986e-11	6.32184342621259e-11	-	GO:0003677//DNA binding	GO:0006351//transcription, DNA-dependent;GO:0007165//signal transduction	K11712//two-component system, LuxR family, response regulator DctR;K13041//two-component system, LuxR family, response regulator TtrR;K14987//two-component system, LuxR family, response regulator FixJ
MAS2736GL003115	198	109	60.0371158483282	0	0	-	-	-	-	54	28.9965273275597	-1.04997454128443	Down	6.92404e-06	1.21627564809384e-05	0	0	-	-	-	-	-	-	-	K07070//
MAS2736GL004050	1320	10	0.82619884194947	181	15.6644076686847	4.24485736865759	Up	8.72438e-44	3.9532346875e-43	0	0	-	-	-	-	66	5.47852265719744	2.72922596419268	Up	1.483176e-11	3.2363008299532e-11	GO:0031224//intrinsic to membrane	-	GO:0006810//transport	K08368//MFS transporter, putative metabolite transport protein
MAS2736GL000553	228	0	0	61	30.5635869313389	14.8995262470194	Up	1.01216e-19	2.83931474316211e-19	0	0	-	-	-	-	49	23.5480359826908	14.5233191168316	Up	1.579782e-15	3.90156872984108e-15	-	-	-	-
MAS2736GL003932	915	1620	193.086732636584	0	0	-	-	-	-	4345	504.877604233412	1.3866846452588	Up	4.40304e-268	4.85840703157894e-267	3695	442.473032094963	1.19634049098312	Up	4.88288e-185	5.7714266140845e-184	GO:0044464//cell part	-	GO:0051234//establishment of localization	K03646//colicin import membrane protein
MAS2736GL001795	564	24	4.64077647392894	0	0	-	-	-	-	0	0	-	-	-	-	63	12.2392527448028	1.39907736250035	Up	2.1545e-05	3.58172820919176e-05	-	-	-	-
MAS2736GL001761	2088	178	9.29711110653484	0	0	-	-	-	-	0	0	-	-	-	-	411	21.5677472424152	1.21402109243687	Up	1.379412e-22	4.02504363838665e-22	-	-	-	K04084//thiol:disulfide interchange protein DsbD [EC:1.8.1.8];K08344//suppressor for copper-sensitivity B
MAS2736GL000598	1212	30498	2744.27262474777	14255	1343.61218997216	-1.03030702088254	Down	0	0	0	0	-	-	-	-	0	0	-	-	-	-	-	GO:0004312//fatty acid synthase activity	GO:0008152//metabolic process	K00647//3-oxoacyl-[acyl-carrier-protein] synthase I [EC:2.3.1.41]
MAS2736GL002868	168	1	0.649156232960298	16	10.8797780177131	4.06693957646174	Up	9.92878e-05	0.000159902412485638	0	0	-	-	-	-	0	0	-	-	-	-	-	-	-	-
MAS2736GL001401	960	442	50.2122346194791	898	106.859819717726	1.08960865181146	Up	4.70554e-41	2.05044515025907e-40	0	0	-	-	-	-	945	107.858414813575	1.10302789943859	Up	5.69412e-43	2.40852091935484e-42	-	GO:0016874//ligase activity	-	K03524//BirA family transcriptional regulator, biotin operon repressor / biotin-[acetyl-CoA-carboxylase] ligase [EC:6.3.4.15]
MAS2736GL001624	735	396	58.7579127433778	0	0	-	-	-	-	0	0	-	-	-	-	1125	167.709877261146	1.51311260574638	Up	7.21558e-82	4.76046755974843e-81	-	GO:0016787//hydrolase activity;GO:0016747//transferase activity, transferring acyl groups other than amino-acyl groups	GO:0008152//metabolic process	K01501//nitrilase [EC:3.5.5.1];K01431//beta-ureidopropionase [EC:3.5.1.6]
MAS2736GL001563	213	2051	1050.133637928	0	0	-	-	-	-	220	109.814704433012	-3.25742978162616	Down	0	0	0	0	-	-	-	-	-	-	-	K09794//hypothetical protein
MAS2736GL000575	351	123	38.2169925865858	335	109.030254066399	1.51244235646764	Up	3.98408e-26	1.30679067082683e-25	0	0	-	-	-	-	281	87.7187958217938	1.19867175460327	Up	1.229814e-15	3.05162598698995e-15	-	-	-	-
MAS2736GL003285	1437	24	1.82143210250238	102	8.10872808418287	2.15440241771209	Up	1.138388e-13	2.70906708545557e-13	514	38.0297762723318	4.38398432980175	Up	1.988192e-118	1.31490363659306e-117	161	12.2761607210687	2.75271431711505	Up	1.73467e-26	5.52670867122248e-26	-	-	-	-
MAS2736GL002027	522	1993	416.385223265707	0	0	-	-	-	-	1019	207.549217633855	-1.00446537734422	Down	3.44656e-77	1.76452088888889e-76	0	0	-	-	-	-	-	-	-	K09924//hypothetical protein
MAS2736GL001402	918	283	33.6203528756693	596	74.1673756370903	1.14144985409203	Up	7.57362e-30	2.72430043627032e-29	640	74.1232942578142	1.14059213338451	Up	1.088286e-30	3.54284409782609e-30	655	78.1793538227522	1.21745279331452	Up	3.43904e-35	1.27026512676056e-34	-	GO:0016491//oxidoreductase activity	GO:0071840;GO:0009987//cellular process;GO:0008152//metabolic process	K00075//UDP-N-acetylmuramate dehydrogenase [EC:1.1.1.158]
MAS2736GL000466	2313	38	1.79170488163361	405	20.002704721282	3.48079016079015	Up	1.255104e-82	9.32458007067138e-82	931	42.7948459953219	4.57803212544423	Up	4.80504e-219	4.66378072222222e-218	562	26.6228251910503	3.89325874649893	Up	1.725826e-121	1.52775651814346e-120	-	-	-	K07114//uncharacterized protein
MAS2736GL002104	1599	243	16.5735797713391	1118	79.8734922763819	2.26883154569915	Up	1.86318e-143	2.06175576315789e-142	1101	73.2076177744581	2.14310853128761	Up	4.14916e-126	2.86141905921053e-125	1199	82.1607087677265	2.30956337953003	Up	3.85766e-153	4.06702044221105e-152	-	-	-	K13590//diguanylate cyclase;K02488//two-component system, cell cycle response regulator
MAS2736GL003423	927	197	23.1763480971457	474	58.4127887747123	1.33363100590363	Up	2.67944e-30	9.73815488331893e-30	0	0	-	-	-	-	0	0	-	-	-	-	-	-	-	K06911//
MAS2736GL000665	207	22	11.5907315798129	55	30.3530038899968	1.3888676713491	Up	6.48482e-05	0.000106021260108865	0	0	-	-	-	-	0	0	-	-	-	-	-	-	-	-
MAS2736GL002554	903	329	39.7344001198024	0	0	-	-	-	-	0	0	-	-	-	-	709	86.0304000875523	1.11445798322586	Up	3.51714e-33	1.26243964414029e-32	-	GO:0016301//kinase activity	-	K00847//fructokinase [EC:2.7.1.4]
MAS2736GL001389	1668	34767	2273.15832027791	0	0	-	-	-	-	79217	5049.39987177863	1.15141376366924	Up	0	0	0	0	-	-	-	-	GO:0044424//intracellular part	GO:0017111//nucleoside-triphosphatase activity;GO:0008135//translation factor activity, nucleic acid binding;GO:0032561//guanyl ribonucleotide binding	GO:0006412//translation;GO:0009207	K02355//elongation factor G
MAS2736GL003946	1707	294	18.7833184876245	600	40.1538380267093	1.09608592212126	Up	3.08644e-28	1.07260166942149e-27	956	59.5445189175196	1.66451674447341	Up	1.443244e-78	7.4987882180917e-78	846	54.3038098182664	1.53160144800517	Up	4.24528e-63	2.29847675870968e-62	-	GO:0016884//carbon-nitrogen ligase activity, with glutamine as amido-N-donor	GO:0006528//asparagine metabolic process	K01953//asparagine synthase (glutamine-hydrolysing) [EC:6.3.5.4]
MAS2736GL000802	414	1778	468.370926111529	0	0	-	-	-	-	684	175.660122071304	-1.41486481261484	Down	1.335696e-117	8.76459049765258e-117	0	0	-	-	-	-	-	-	-	K09914//putative lipoprotein
MAS2736GL003555	150	22	15.9952095801417	57	43.4103142906755	1.4403979719892	Up	2.9053e-05	4.83641587490103e-05	0	0	-	-	-	-	0	0	-	-	-	-	-	-	-	-
MAS2736GL003240	1731	58	3.65417581396022	0	0	-	-	-	-	125	7.67768632301071	1.07112557086354	Up	1.409058e-06	2.57437045490196e-06	176	11.1406122202975	1.60821056323131	Up	2.60986e-15	6.41157644028103e-15	-	-	GO:0009987//cellular process	K14051//cyclic di-GMP phosphodiesterase Gmr [EC:3.1.4.52]
MAS2736GL001620	489	113	25.2015990317348	442	103.25777051167	2.03466317343799	Up	1.5457e-50	7.76543428912784e-50	509	110.669091006821	2.13466516498953	Up	5.82588e-59	2.58770284322034e-58	381	85.3708438606227	1.76022816479972	Up	1.909144e-35	7.08290735985853e-35	GO:0031224//intrinsic to membrane	-	GO:0065008	K03571//rod shape-determining protein MreD
MAS2736GL003394	1722	172	10.8931582506509	485	32.1749532840907	1.56251575883413	Up	7.68558e-39	3.23826291583166e-38	366	22.5977582308857	1.05275736491097	Up	3.41448e-16	8.46153347517731e-16	419	26.6608710030863	1.29130161871884	Up	3.62736e-25	1.12994822271715e-24	-	-	-	K07264//4-amino-4-deoxy-L-arabinose transferase [EC:2.4.2.43]
MAS2736GL003664	195	973	544.172689562165	0	0	-	-	-	-	275	149.939307975843	-1.85968590504006	Down	8.31596e-96	4.80949245241379e-95	2190	1230.5604737705	1.17717909942901	Up	1.012654e-107	8.20288838610038e-107	-	-	-	-
MAS2736GL004227	360	382	115.722917795722	0	0	-	-	-	-	56	16.5387600312748	-2.80675162464911	Down	8.48504e-63	3.91394639383938e-62	88	26.7838885462986	-2.11123726967686	Down	1.303166e-44	5.68999431425598e-44	-	-	-	K06039//uncharacterized protein involved in oxidation of intracellular sulfur
MAS2736GL003478	387	333	93.8408173042142	0	0	-	-	-	-	0	0	-	-	-	-	705	199.605089060682	1.08886101993648	Up	7.5921e-32	2.6547043e-31	-	-	-	K07107//acyl-CoA thioester hydrolase [EC:3.1.2.-]
MAS2736GL000656	417	334	87.3512099373339	139	38.079223061996	-1.1978236432888	Down	8.52566e-18	2.2604287704918e-17	148	37.7348892799898	-1.21092864551607	Down	8.8776e-19	2.33817693467337e-18	0	0	-	-	-	-	-	GO:0016740//transferase activity	-	K00680//[EC:2.3.1.-]
MAS2736GL002132	210	126	65.434948282398	0	0	-	-	-	-	62	31.3898914879297	-1.05976133178401	Down	1.099498e-06	2.02556903075571e-06	54	28.1752593798726	-1.21563248161486	Down	6.93146e-08	1.3030647921147e-07	-	-	-	-
MAS2736GL004001	312	138	48.2373016184345	0	0	-	-	-	-	66	22.4908961963764	-1.10080805609069	Down	1.432234e-07	2.75222601374885e-07	0	0	-	-	-	-	-	-	-	-
MAS2736GL003368	687	457	72.5467524625325	0	0	-	-	-	-	1130	174.879589850348	1.26937898357351	Up	2.56618e-62	1.1811188518112e-61	1160	185.009789879157	1.35061867467846	Up	2.23716e-71	1.33529493029872e-70	-	-	GO:0006351//transcription, DNA-dependent	-
MAS2736GL001023	2805	3760	146.188595093177	1265	51.5189488485829	-1.50465570052158	Down	4.67992e-259	7.77828600790513e-258	894	33.8861378180894	-2.10906364405266	Down	0	0	0	0	-	-	-	-	-	GO:0004457//lactate dehydrogenase activity;GO:0051540;GO:0050662//coenzyme binding	GO:0008152//metabolic process	K06911//;K00102//D-lactate dehydrogenase (cytochrome) [EC:1.1.2.4]
MAS2736GL004008	1404	31100	2415.74892163174	0	0	-	-	-	-	12490	945.829271019332	-1.35281882208098	Down	0	0	0	0	-	-	-	-	GO:0016020//membrane	-	GO:0006810//transport	K12543//outer membrane protein LapE
MAS2736GL003401	708	2370	365.067861180046	0	0	-	-	-	-	782	117.433205306812	-1.63632426514924	Down	4.80108e-193	4.30148043589743e-192	0	0	-	-	-	-	GO:0031224//intrinsic to membrane	GO:0015405	GO:0051234//establishment of localization	K05773//tungstate transport system permease protein
MAS2736GL002904	1041	3938	412.556558335068	0	0	-	-	-	-	146	14.9114386449122	-4.79010055569251	Down	0	0	304	31.9975194579831	-3.68855994273638	Down	0	0	-	-	-	K02016//iron complex transport system substrate-binding protein
MAS2736GL004271	237	51	23.4682303966406	148	71.3382913060179	1.6039676001192	Up	2.3858e-13	5.62348038116592e-13	123	55.1790456739638	1.23341144469677	Up	8.50794e-08	1.65462859090909e-07	131	60.5642589107903	1.36775759928755	Up	1.508304e-09	3.06927428903977e-09	-	-	-	-
MAS2736GL001614	837	142	18.5021160017932	302	41.2183704828774	1.15559719628214	Up	3.5339e-16	8.91424685062987e-16	0	0	-	-	-	-	0	0	-	-	-	-	-	-	-	K12285//MSHA biogenesis protein MshO
MAS2736GL001642	621	336	59.0073607699564	2371	436.163468019288	2.88590210116499	Up	0	0	4460	763.590784052646	3.69383285335793	Up	0	0	3346	590.37477652118	3.32266424698118	Up	0	0	-	-	-	-
MAS2736GL001839	615	333	59.0510508889934	720	133.741661486035	1.17941430572016	Up	1.529814e-37	6.34405115384615e-37	0	0	-	-	-	-	0	0	-	-	-	-	-	GO:0016780//phosphotransferase activity, for other substituted phosphate groups	-	K00995//CDP-diacylglycerol--glycerol-3-phosphate 3-phosphatidyltransferase [EC:2.7.8.5]
MAS2736GL003894	339	38	12.2248182631815	88	29.654616189873	1.27844368165546	Up	2.003e-06	3.57041754980924e-06	111	34.8129398888401	1.50981063423555	Up	2.96816e-09	6.10971766323024e-09	77	24.8876840474456	1.02561896697291	Up	0.000234178	0.000366509096605744	-	-	-	-
MAS2736GL000641	789	1011	139.743837586617	0	0	-	-	-	-	2788	375.693071432869	1.42676984529443	Up	2.85024e-180	2.42414935496957e-179	0	0	-	-	-	-	-	GO:0003676//nucleic acid binding;GO:0016866//intramolecular transferase activity	GO:0009451//RNA modification	K06178//23S rRNA pseudouridine2605 synthase [EC:5.4.99.22]
MAS2736GL004058	1227	37	3.28863499925119	0	0	-	-	-	-	0	0	-	-	-	-	109	9.73364253683001	1.56549089886956	Up	1.107516e-09	2.27355045792564e-09	GO:0044424//intracellular part	GO:0016782//transferase activity, transferring sulfur-containing groups;GO:0016836//hydro-lyase activity	GO:0006579//betaine catabolic process	K08298//crotonobetainyl-CoA:carnitine CoA-transferase [EC:2.8.3.-]
MAS2736GL001773	792	2494	343.423318636996	0	0	-	-	-	-	422	56.6506228343991	-2.59982427979346	Down	0	0	0	0	-	-	-	-	GO:0030313	GO:0015098//molybdate ion transmembrane transporter activity	GO:0015698//inorganic anion transport	K02020//molybdate transport system substrate-binding protein
MAS2736GL001675	1092	10	0.998701896861997	37	3.87069025630179	1.95446484720333	Up	3.1363e-05	5.21476532226176e-05	324	31.5456725871254	4.98124418932629	Up	6.74256e-81	3.55170277386935e-80	91	9.13087109532907	3.19262648503292	Up	7.75016e-18	2.0261477482866e-17	-	GO:0048037//cofactor binding;GO:0016765//transferase activity, transferring alkyl or aryl (other than methyl) groups	GO:0019752//carboxylic acid metabolic process	K01739//cystathionine gamma-synthase [EC:2.5.1.48]
MAS2736GL004033	1521	38	2.72466363656709	94	7.06005319098151	1.3736009146958	Up	2.06408e-07	3.8592514006225e-07	0	0	-	-	-	-	0	0	-	-	-	-	-	GO:0004175//endopeptidase activity;GO:0003676//nucleic acid binding;GO:0051003;GO:0042623//ATPase activity, coupled;GO:0032559	GO:0006259//DNA metabolic process;GO:0019538//protein metabolic process;GO:0006779//porphyrin-containing compound biosynthetic process	K07391//magnesium chelatase family protein
MAS2736GL002845	747	325	47.4483672284234	0	0	-	-	-	-	47	6.68951567530048	-2.82638477490915	Down	4.69882e-54	1.99818988438134e-53	127	18.628443841073	-1.34885128142206	Down	4.89686e-21	1.38179048823134e-20	-	-	GO:0006351//transcription, DNA-dependent	-
MAS2736GL000479	1506	11	0.796574182277975	37	2.80663596273676	1.8169613234534	Up	7.37092e-05	0.00012004151278079	67	4.7300665428091	2.5699798531495	Up	7.30288e-11	1.5800297131063e-10	82	5.96598748858154	2.90488032570237	Up	6.75542e-15	1.64609421138211e-14	-	GO:0016791//phosphatase activity;GO:0016758//transferase activity, transferring hexosyl groups	GO:0006796//phosphate-containing compound metabolic process	K01077//alkaline phosphatase [EC:3.1.3.1]
MAS2736GL004290	2094	332	17.290992382805	0	0	-	-	-	-	126	6.39751462527822	-1.43443722651798	Down	8.67894e-24	2.50280573727648e-23	0	0	-	-	-	-	-	-	-	-
MAS2736GL004098	798	555	75.8487809037822	0	0	-	-	-	-	0	0	-	-	-	-	1343	184.402404225969	1.28165956791156	Up	4.37116e-76	2.73344073919523e-75	-	GO:0016747//transferase activity, transferring acyl groups other than amino-acyl groups	-	K00655//1-acyl-sn-glycerol-3-phosphate acyltransferase [EC:2.3.1.51]
MAS2736GL003799	657	197	32.700874712411	947	164.662211140229	2.33210837247375	Up	6.60118e-126	6.51595349765258e-125	83	13.431673998002	-1.28369010678043	Down	1.17605e-12	2.68582660675381e-12	0	0	-	-	-	-	-	-	-	-
MAS2736GL003338	627	170	29.5692217118758	557	101.483862418812	1.77908215766407	Up	4.80728e-53	2.49871599505562e-52	588	99.7073571263457	1.75360369002769	Up	1.34007e-52	5.59652740039841e-52	563	98.3862282616319	1.73436011566411	Up	1.455714e-50	6.82477759106145e-50	-	GO:0016787//hydrolase activity	-	K07025//putative hydrolase of the HAD superfamily;K01112//[EC:3.1.3.-]
MAS2736GL003102	609	929	166.363073219343	0	0	-	-	-	-	214	37.3606049967573	-2.15474551865248	Down	9.16278e-111	5.76005045577211e-110	344	61.8920129417379	-1.42651009195897	Down	5.08056e-62	2.71913644897959e-61	GO:0043234//protein complex;GO:0031224//intrinsic to membrane	GO:0016620//oxidoreductase activity, acting on the aldehyde or oxo group of donors, NAD or NADP as acceptor	GO:0022900//electron transport chain;GO:0015980//energy derivation by oxidation of organic compounds	K08350//formate dehydrogenase-N, gamma subunit;K00127//formate dehydrogenase, gamma subunit
MAS2736GL002983	828	348	45.8360748838054	0	0	-	-	-	-	730	93.7367610468214	1.03213143924768	Up	8.06286e-30	2.57679664481707e-29	0	0	-	-	-	-	-	-	-	-
MAS2736GL003549	1074	1103	112.003022898021	0	0	-	-	-	-	219	21.6798989236783	-2.36910773466117	Down	3.1457e-147	2.38085200361011e-146	371	37.8497561605261	-1.56518175924899	Down	7.513e-84	5.01983248407643e-83	-	GO:0003676//nucleic acid binding;GO:0004518//nuclease activity	GO:0006259//DNA metabolic process	K07504//hypothetical protein
MAS2736GL001431	906	210	25.278401654348	0	0	-	-	-	-	1239	145.398701599452	2.5240372358035	Up	2.97696e-172	2.45716403149606e-171	0	0	-	-	-	-	GO:0043234//protein complex;GO:0044424//intracellular part	GO:0016743//carboxyl- or carbamoyltransferase activity;GO:0031406//carboxylic acid binding	GO:0006525//arginine metabolic process	K00611//ornithine carbamoyltransferase [EC:2.1.3.3]
MAS2736GL000963	1560	1029	71.9364976309696	0	0	-	-	-	-	496	33.8044985254628	-1.08950867517806	Down	2.90448e-46	1.13924084565014e-45	0	0	-	-	-	-	-	-	-	K07484//transposase
MAS2736GL002993	1440	105	7.95216385376365	202	16.0250063719233	1.01090554154742	Up	2.27006e-09	4.62033025169409e-09	0	0	-	-	-	-	0	0	-	-	-	-	-	GO:0003824//catalytic activity	-	K01506//[EC:3.5.-.-];K15358//enamidase [EC:3.5.2.18];K01468//imidazolonepropionase [EC:3.5.2.7]
MAS2736GL001847	2760	93	3.67478876223612	214	8.85755840789908	1.26924775175486	Up	1.479552e-13	3.50310594594595e-13	0	0	-	-	-	-	538	21.358298475161	2.53906349117018	Up	9.6767e-78	6.17073452887538e-77	-	-	-	K07263//zinc protease [EC:3.4.24.-]
MAS2736GL003716	549	357	70.917657974548	752	156.478555970607	1.14174816411029	Up	3.06366e-37	1.26424831207066e-36	1355	262.412410332287	1.88761915354116	Up	2.41458e-131	1.71308526903553e-130	976	194.791916700353	1.45771701325537	Up	1.623936e-67	9.30879160655738e-67	-	-	-	-
MAS2736GL001653	225	12	5.81643984732427	55	27.9247635787971	2.26333678926525	Up	2.17208e-08	4.22265205732779e-08	37	17.4838320330619	1.58781314623682	Up	0.000428302	0.000678454962599169	45	21.9140906287898	1.91365053533011	Up	7.57794e-06	1.28889486177544e-05	-	-	-	-
MAS2736GL003670	2001	426	23.2177977413806	0	0	-	-	-	-	0	0	-	-	-	-	913	49.9939149027613	1.10652136947997	Up	8.877e-42	3.67698835143139e-41	-	GO:0016788//hydrolase activity, acting on ester bonds	-	K01002//phosphoglycerol transferase [EC:2.7.8.20];K01138//uncharacterized sulfatase [EC:3.1.6.-]
MAS2736GL000587	2052	2449	130.15772282618	0	0	-	-	-	-	1019	52.7976079945771	-1.30171644106914	Down	3.8584e-142	2.86341083185841e-141	0	0	-	-	-	-	-	GO:0043169//cation binding;GO:0004112//cyclic-nucleotide phosphodiesterase activity	GO:0006351//transcription, DNA-dependent;GO:0009117//nucleotide metabolic process;GO:0023052//signaling	K01119//2',3'-cyclic-nucleotide 2'-phosphodiesterase [EC:3.1.4.16]
MAS2736GL002328	1572	3174	220.197758533006	0	0	-	-	-	-	7457	504.346511259063	1.19561549468008	Up	0	0	0	0	-	-	-	-	GO:0044424//intracellular part	GO:0016861//intramolecular oxidoreductase activity, interconverting aldoses and ketoses	GO:0006007//glucose catabolic process	K01810//glucose-6-phosphate isomerase [EC:5.3.1.9]
MAS2736GL001895	201	620	336.398573259426	0	0	-	-	-	-	290	153.39788088709	-1.13289303393028	Down	2.7158e-30	8.77976052428681e-30	0	0	-	-	-	-	-	-	-	-
MAS2736GL000355	2064	121	6.39343406182991	354	19.5930886103875	1.61568188927015	Up	3.8234e-30	1.3847887166236e-29	279	14.3718253178748	1.16858035588362	Up	9.51782e-15	2.2843857618775e-14	268	14.2271712415592	1.15398589290476	Up	3.4374e-14	8.20439726962457e-14	-	-	-	-
MAS2736GL001682	618	3553	626.996686211867	1036	191.50521889431	-1.71107410918292	Down	1.86831e-294	3.44572085526316e-293	1233	212.125080983653	-1.56354260759936	Down	4.41466e-270	4.89700248148148e-269	1416	251.054630504582	-1.32045648352664	Down	2.5545e-206	3.25795805471124e-205	-	GO:0005506//iron ion binding	-	K00540//[EC:1.-.-.-];K02274//cytochrome c oxidase subunit I [EC:1.9.3.1];K02275//cytochrome c oxidase subunit II [EC:1.9.3.1];K06893//
MAS2736GL003071	1494	70	5.10982416306098	184	14.0694318140708	1.46121851557379	Up	2.3565e-14	5.71128674351585e-14	0	0	-	-	-	-	0	0	-	-	-	-	-	-	-	-
MAS2736GL003904	462	131	30.9234423701087	0	0	-	-	-	-	0	0	-	-	-	-	287	68.0664936197258	1.13824386485983	Up	8.51398e-15	2.06859641459178e-14	-	-	-	-
MAS2736GL000552	345	55	17.3860973697193	0	0	-	-	-	-	0	0	-	-	-	-	113	35.8882933485977	1.04557918861211	Up	5.75466e-06	9.85171495716034e-06	-	-	-	-
MAS2736GL001854	624	2	0.349545663901699	27	4.94297607054756	3.82182707862522	Up	4.69566e-07	8.62238004366812e-07	22	3.74848269939607	3.42275389996632	Up	2.53792e-05	4.32229835905768e-05	26	4.56543554766453	3.70719965786268	Up	1.531196e-06	2.70864182799325e-06	-	-	-	K07485//transposase
MAS2736GL002902	741	2085	306.864298625281	0	0	-	-	-	-	277	39.7446778079507	-2.94876722095381	Down	0	0	305	45.0998491348237	-2.76640629616019	Down	0	0	-	-	-	K02013//iron complex transport system ATP-binding protein [EC:3.6.3.34]
MAS2736GL001748	1287	2987	253.113429836212	0	0	-	-	-	-	1085	89.6331400296361	-1.49767991364992	Down	1.585686e-213	1.50424918506787e-212	0	0	-	-	-	-	-	GO:0003824//catalytic activity	GO:0006732//coenzyme metabolic process	K01067//acetyl-CoA hydrolase [EC:3.1.2.1];K00680//[EC:2.3.1.-]
MAS2736GL004306	738	2609	385.546025448908	0	0	-	-	-	-	7235	1042.31645319053	1.43481835393066	Up	0	0	5814	863.201374768182	1.16279406704037	Up	3.24574e-277	5.31997071875e-276	-	-	-	K09797//hypothetical protein
MAS2736GL001393	369	8161	2411.99012164702	0	0	-	-	-	-	24169	6963.85524731499	1.52966221636515	Up	0	0	0	0	-	-	-	-	GO:0030529//ribonucleoprotein complex	GO:0005198//structural molecule activity	GO:0010467//gene expression	K02935//large subunit ribosomal protein L7/L12
MAS2736GL004237	549	30	5.9594670566847	80	16.6466548904901	1.48197707574059	Up	3.98724e-07	7.35688644142168e-07	0	0	-	-	-	-	0	0	-	-	-	-	-	GO:0051536//iron-sulfur cluster binding;GO:0043169//cation binding	-	K07307//anaerobic dimethyl sulfoxide reductase subunit B (DMSO reductase iron- sulfur subunit);K08358//tetrathionate reductase subunit B
MAS2736GL003050	2406	1809	81.9976596306858	4284	203.405725184029	1.31070564859076	Up	1.04161e-252	1.66538785171103e-251	0	0	-	-	-	-	0	0	-	-	-	-	-	GO:0070011	-	-
MAS2736GL003170	1485	1740	127.785420888185	0	0	-	-	-	-	376	26.9202327781789	-2.24696045772943	Down	8.29194e-217	7.97433587614679e-216	647	47.738776554973	-1.420489749022	Down	7.55842e-114	6.35573753907816e-113	-	-	-	K00878//hydroxyethylthiazole kinase [EC:2.7.1.50]
MAS2736GL002282	870	245	30.7118052283286	1334	175.164426085182	2.51184458864376	Up	1.117034e-192	1.50548973397436e-191	0	0	-	-	-	-	651	81.9889252835755	1.41663573388465	Up	9.1046e-44	3.90622715746421e-43	-	GO:0003676//nucleic acid binding;GO:0001071//nucleic acid binding transcription factor activity	GO:0006351//transcription, DNA-dependent	K03717//LysR family transcriptional regulator, transcriptional activator of nhaA
MAS2736GL002971	1527	14681	1048.51612719263	0	0	-	-	-	-	5912	411.635486829483	-1.34890978513721	Down	0	0	0	0	-	-	-	-	-	-	-	K11900//type VI secretion system protein ImpC
MAS2736GL001709	405	1418	381.838504791936	0	0	-	-	-	-	387	101.595240192117	-1.91012977976607	Down	7.91834e-144	5.91828870231729e-143	568	153.669178730279	-1.31313475801325	Down	8.38922e-83	5.56100586413902e-82	-	-	-	-
MAS2736GL001670	573	613	116.671388298749	2435	485.460252125447	2.05690236974067	Up	4.45322e-274	7.86797903361344e-273	267	49.5420597795479	-1.2357250506742	Down	3.63608e-34	1.23951897886179e-33	0	0	-	-	-	-	-	GO:0016783//sulfurtransferase activity;GO:0051536//iron-sulfur cluster binding;GO:0043169//cation binding	GO:0008152//metabolic process	K04014//protein NrfC
MAS2736GL003995	753	80	11.5865335604069	0	0	-	-	-	-	204	28.8039873054644	1.31381952841316	Up	3.97664e-13	9.15151016465423e-13	0	0	-	-	-	-	-	-	-	K05835//threonine efflux protein;K03329//hypothetical protein
MAS2736GL000086	312	1	0.349545663901699	15	5.49219563394173	3.97383017207026	Up	0.000192566	0.000302593434230194	0	0	-	-	-	-	0	0	-	-	-	-	-	-	-	-
MAS2736GL001318	564	246	47.5679588577716	473	95.8057048315113	1.0101214444619	Up	5.73186e-20	1.62415574797844e-19	0	0	-	-	-	-	538	104.519332963554	1.13570779693897	Up	2.61378e-26	8.28355051359517e-26	-	GO:0003905//alkylbase DNA N-glycosylase activity	GO:0006281//DNA repair	K01246//DNA-3-methyladenine glycosylase I [EC:3.2.2.20]
MAS2736GL003373	654	2769	461.746615173191	0	0	-	-	-	-	753	122.41500298378	-1.91532100236598	Down	5.49184e-280	6.29160795628415e-279	0	0	-	-	-	-	-	-	-	-
MAS2736GL002656	561	2169	421.653008985506	0	0	-	-	-	-	836	158.438541476078	-1.41213292426236	Down	1.266036e-142	9.42893241207815e-142	0	0	-	-	-	-	-	-	-	K07000//
MAS2736GL001787	828	1274	167.802182189563	3433	473.64482888345	1.4970441561627	Up	6.84232e-248	1.07760133333333e-246	8353	1072.5796781152	2.67625144177761	Up	0	0	4612	610.312717270401	1.86278717511706	Up	0	0	-	GO:0017111//nucleoside-triphosphatase activity;GO:0032559	GO:0009207	K02065//putative ABC transport system ATP-binding protein
MAS2736GL004330	906	101	12.1577074623293	237	29.8833637936856	1.29747134260821	Up	2.53896e-15	6.28388864037669e-15	214	25.1132543521249	1.04657778497838	Up	5.55682e-10	1.16673741912869e-09	207	25.0343088309022	1.04203541446912	Up	8.73066e-10	1.799304978389e-09	-	GO:0003676//nucleic acid binding;GO:0001071//nucleic acid binding transcription factor activity	GO:0006351//transcription, DNA-dependent	K03566//LysR family transcriptional regulator, glycine cleavage system transcriptional activator
MAS2736GL004286	1077	3877	392.589437466508	14780	1567.7184313546	1.99757320574408	Up	0	0	12484	1232.41074550598	1.65038990349706	Up	0	0	16082	1636.13001621261	2.05919413456014	Up	0	0	GO:0044424//intracellular part	GO:0043169//cation binding;GO:0016702//oxidoreductase activity, acting on single donors with incorporation of molecular oxygen, incorporation of two atoms of oxygen	GO:0006582//melanin metabolic process;GO:0006520//cellular amino acid metabolic process	K00457//4-hydroxyphenylpyruvate dioxygenase [EC:1.13.11.27]
MAS2736GL000830	3198	5650	192.676390345815	0	0	-	-	-	-	2806	93.2881814146819	-1.04641357724099	Down	4.10792e-230	4.13057759232614e-229	0	0	-	-	-	-	-	-	-	-
MAS2736GL003815	993	512	56.2314426327422	1017	116.998700465408	1.05704354031925	Up	4.07316e-44	1.85163651891892e-43	0	0	-	-	-	-	1378	152.052451593516	1.43512011242588	Up	2.00342e-92	1.44439008934708e-91	GO:0031224//intrinsic to membrane	-	GO:0015031//protein transport	K02460//general secretion pathway protein K
MAS2736GL000328	327	160	53.3618334616906	0	0	-	-	-	-	74	24.0603193115531	-1.14915244792939	Down	4.44604e-09	9.08048987822698e-09	76	25.4659157154132	-1.06724064172219	Down	4.28816e-08	8.15275004984141e-08	-	GO:0016741	GO:0006730//one-carbon metabolic process;GO:0006259//DNA metabolic process	K07443//methylated-DNA-protein-cysteine methyltransferase related protein
MAS2736GL003665	408	30	8.0189887600978	89	24.9194915626297	1.63578241181962	Up	8.89322e-09	1.76146915214319e-08	0	0	-	-	-	-	100	26.8555032215561	1.74372553388779	Up	2.95872e-10	6.2042924137931e-10	-	-	-	K09909//hypothetical protein
MAS2736GL001262	1485	90	6.60959073559576	441	33.9251260006874	2.35972132568959	Up	2.12716e-60	1.22195461748634e-59	0	0	-	-	-	-	359	26.4887492785708	2.00274687721496	Up	1.419788e-39	5.69000042788921e-39	-	GO:0016620//oxidoreductase activity, acting on the aldehyde or oxo group of donors, NAD or NADP as acceptor	GO:0008152//metabolic process	K00140//malonate-semialdehyde dehydrogenase (acetylating) / methylmalonate-semialdehyde dehydrogenase [EC:1.2.1.18 1.2.1.27]
MAS2736GL000446	1014	258	27.7485480881964	717	80.7775234776661	1.5415416297404	Up	1.57738e-55	8.51461219512195e-55	566	59.3466072128162	1.09675326873766	Up	9.33614e-26	2.77634290921986e-25	528	57.0544371400444	1.03992680365679	Up	1.278682e-22	3.73371584690327e-22	-	GO:0060089;GO:0016740//transferase activity	GO:0044249//cellular biosynthetic process;GO:0044260;GO:0007165//signal transduction;GO:0006139//nucleobase-containing compound metabolic process	K00936//[EC:2.7.3.-]
MAS2736GL002374	5859	831	15.4680667982798	0	0	-	-	-	-	1748	31.7201585853284	1.03610708405928	Up	1.935234e-69	9.42443224390244e-69	2488	46.5286375528494	1.58882604308184	Up	7.13382e-192	8.65130309826589e-191	-	-	-	K15642//myxalamid-type polyketide synthase MxaE and MxaD, KS-AT-DH-KR-ACP domains;K15641//myxalamid-type polyketide synthase MxaF;K12443//phenolpthiocerol synthesis type-I polyketide synthase D;K15643//myxalamid-type polyketide synthase MxaB
MAS2736GL001833	606	74	13.317343709839	169	31.8583598885016	1.25836564711498	Up	7.069e-11	1.52280455942623e-10	0	0	-	-	-	-	172	31.099204522705	1.22357132879474	Up	2.06304e-10	4.34564048192771e-10	GO:0044464//cell part	GO:0000166//nucleotide binding	GO:0051234//establishment of localization	-
MAS2736GL001829	561	15	2.91599591276284	774	157.611329679064	5.75623873699764	Up	1.085444e-214	1.5738938e-213	0	0	-	-	-	-	1035	202.148696976804	6.11528439649975	Up	1.118552e-284	1.86989808446215e-283	-	-	-	K07227//hypothetical protein
MAS2736GL001124	1455	14	1.04935770441417	4517	354.647114579456	8.40073385284166	Up	0	0	96	7.01496743594572	2.74092985999258	Up	5.38912e-16	1.33077621672556e-15	1244	93.6808547842422	6.48017578779459	Up	0	0	GO:0016020//membrane	-	GO:0006811//ion transport	K03307//solute:Na+ symporter, SSS family
MAS2736GL002001	390	7185	2009.18847610697	0	0	-	-	-	-	2192	597.576296514632	-1.74941807705515	Down	0	0	3518	988.38167733439	-1.02347273415115	Down	4.7748e-277	7.79574350194552e-276	GO:0043234//protein complex	-	GO:0006546//glycine catabolic process	K02437//glycine cleavage system H protein
MAS2736GL000457	372	216	63.3241434990949	92	28.2523267879325	-1.16438596964471	Down	1.471494e-11	3.27041874735729e-11	0	0	-	-	-	-	0	0	-	-	-	-	GO:0044464//cell part	GO:0016301//kinase activity	GO:0006796//phosphate-containing compound metabolic process;GO:0006644//phospholipid metabolic process	K00901//diacylglycerol kinase [EC:2.7.1.107]
MAS2736GL001922	1251	48	4.18448909879444	1348	123.095426109282	4.87858185692245	Up	0	0	1607	136.57650241654	5.02851399428297	Up	0	0	1630	142.765658373011	5.09245368811887	Up	0	0	GO:0031224//intrinsic to membrane	GO:0005310//dicarboxylic acid transmembrane transporter activity	GO:0046942//carboxylic acid transport	K03309//dicarboxylate/amino acid:cation (Na+ or H+) symporter, DAACS family
MAS2736GL003345	753	1472	213.192217511487	0	0	-	-	-	-	3064	432.624593646778	1.02096090719697	Up	1.776006e-117	1.1635614309375e-116	0	0	-	-	-	-	GO:0044464//cell part	GO:0003676//nucleic acid binding;GO:0001071//nucleic acid binding transcription factor activity	GO:0006351//transcription, DNA-dependent	K05799//GntR family transcriptional regulator, transcriptional repressor for pyruvate dehydrogenase complex
MAS2736GL004153	879	170	21.0920386955018	390	50.6856552702336	1.26487895407366	Up	2.3762e-23	7.27743699927167e-23	0	0	-	-	-	-	473	58.961119837415	1.48306537692328	Up	1.982026e-34	7.23810365187119e-34	-	-	-	K00948//ribose-phosphate pyrophosphokinase [EC:2.7.6.1]
MAS2736GL002905	2004	665	36.1894881967687	0	0	-	-	-	-	143	7.58674941554415	-2.25401691228114	Down	2.52574e-84	1.35774715641026e-83	164	8.96684347086208	-2.01289858604888	Down	6.11554e-72	3.68160772453372e-71	-	GO:0004871//signal transducer activity	GO:0042221//response to chemical stimulus	K03406//methyl-accepting chemotaxis protein
MAS2736GL000897	1107	311	30.6387668109392	1096	113.10251619498	1.88420088929167	Up	6.1609e-111	5.55935289699571e-110	1070	102.766975804088	1.74594659248693	Up	1.03911e-93	5.96031221614227e-93	1226	121.349029407842	1.98573243328176	Up	1.55078e-129	1.43643992935982e-128	-	-	GO:0007165//signal transduction	K02485//two-component system, unclassified family, response regulator
MAS2736GL002178	396	176	48.4703320610356	0	0	-	-	-	-	551	147.935986643383	1.60979917126288	Up	6.0441e-44	2.31020157702826e-43	604	167.122610350871	1.78573306040936	Up	2.68188e-56	1.33806997384067e-55	-	-	-	-
MAS2736GL002847	822	33	4.37825079748405	0	0	-	-	-	-	2	0.258687591730054	-4.08107183802943	Down	1.286868e-08	2.58917347600768e-08	0	0	-	-	-	-	-	-	-	-
MAS2736GL001083	804	128	17.3625070069381	465	66.0702937456274	1.92802648245714	Up	1.526366e-49	7.55102238823529e-49	1382	182.75506153962	3.39586418171729	Up	2.08028e-259	2.25974456994819e-258	1008	137.371911404354	2.98403986322151	Up	3.26734e-171	3.65593563733333e-170	-	-	-	-
MAS2736GL002744	1194	1497	136.73383246615	3573	341.851919599276	1.3220012689886	Up	6.57248e-214	9.46482136986301e-213	0	0	-	-	-	-	0	0	-	-	-	-	-	GO:0016829//lyase activity;GO:0016740//transferase activity	-	K01761//methionine-gamma-lyase [EC:4.4.1.11]
MAS2736GL000041	696	19	2.97716479254206	140	22.9788415029286	2.94829507996312	Up	1.807914e-25	5.85240829099307e-25	90	13.748353474274	2.20724786421511	Up	4.65268e-12	1.04604221126005e-11	105	16.5300252587854	2.47307794394412	Up	6.27016e-16	1.56232727790974e-15	-	-	-	-
MAS2736GL000538	504	89	19.2583015778222	221	50.0923112898876	1.37910870488678	Up	1.179066e-15	2.94416421021378e-15	0	0	-	-	-	-	0	0	-	-	-	-	-	-	-	-
MAS2736GL000760	1944	1712	96.0430653802001	3486	204.85211665759	1.09282944418629	Up	7.56046e-155	8.73399293956044e-154	0	0	-	-	-	-	3428	193.213741449309	1.00844434743294	Up	9.3463e-131	8.75381133928571e-130	GO:0031224//intrinsic to membrane	GO:0016836//hydro-lyase activity	GO:0051234//establishment of localization	K02168//high-affinity choline transport protein
MAS2736GL002548	2397	1062	48.3186726991425	0	0	-	-	-	-	0	0	-	-	-	-	2115	96.6798115976019	1.00063383692474	Up	2.17342e-80	1.4249484875e-79	-	GO:0004175//endopeptidase activity;GO:0042623//ATPase activity, coupled	GO:0019538//protein metabolic process	K01362//[EC:3.4.21.-];K04076//Lon-like ATP-dependent protease [EC:3.4.21.-];K04770//Lon-like ATP-dependent protease [EC:3.4.21.-];K01338//ATP-dependent Lon protease [EC:3.4.21.53]
MAS2736GL004216	279	13	5.08156707091502	58	23.7483326623201	2.22448085344823	Up	1.269916e-08	2.49532559813084e-08	0	0	-	-	-	-	0	0	-	-	-	-	-	-	-	-
MAS2736GL004025	1332	2631	215.414600764501	1153	98.8859103389221	-1.12327915905237	Down	1.881316e-116	1.76978384340045e-115	0	0	-	-	-	-	0	0	-	-	-	-	-	GO:0050662//coenzyme binding	GO:0008152//metabolic process	K03699//putative hemolysin
MAS2736GL003926	1953	9234	515.639454206916	22446	1312.94353433113	1.34837031068437	Up	0	0	30698	1671.18780592519	1.69643930971536	Up	0	0	28063	1574.43708478169	1.6104015468806	Up	0	0	-	GO:0016405//CoA-ligase activity;GO:0032559	-	K01895//acetyl-CoA synthetase [EC:6.2.1.1]
MAS2736GL000465	645	46	7.7777974702592	0	0	-	-	-	-	123	20.2750912011309	1.38227483061125	Up	4.9471e-09	1.00792955782313e-08	0	0	-	-	-	-	-	-	GO:0043412//macromolecule modification	K07284//sortase A [EC:3.4.22.70]
MAS2736GL000495	228	6	2.869953872035	26	13.0271026264723	2.18241679388168	Up	0.0001951746	0.00030646347759522	0	0	-	-	-	-	31	14.8977370502737	2.3759937493873	Up	2.288e-05	3.79914839730906e-05	-	-	-	-
MAS2736GL002286	579	1548	291.575417216903	3860	761.58446123992	1.38513495247278	Up	6.28292e-248	9.93220999999999e-247	0	0	-	-	-	-	3284	621.466957037527	1.09180859535498	Up	1.77791e-142	1.78471539712919e-141	-	GO:0034062//RNA polymerase activity;GO:0003676//nucleic acid binding;GO:0001071//nucleic acid binding transcription factor activity;GO:0000996	GO:0006351//transcription, DNA-dependent	K03088//RNA polymerase sigma-70 factor, ECF subfamily
MAS2736GL003365	1341	5093	414.19362615244	0	0	-	-	-	-	661	52.4070967433971	-2.98247125906082	Down	0	0	0	0	-	-	-	-	GO:0044424//intracellular part	GO:0051540;GO:0016634	GO:0006778//porphyrin-containing compound metabolic process	K02495//oxygen-independent coproporphyrinogen III oxidase [EC:1.3.99.22]
MAS2736GL003104	3066	6952	247.284062002191	0	0	-	-	-	-	604	20.9450888850083	-3.5614853461603	Down	0	0	3409	121.828334888363	-1.02131954295287	Down	3.27274e-267	5.16256279699248e-266	GO:0043234//protein complex;GO:0044424//intracellular part	GO:0016620//oxidoreductase activity, acting on the aldehyde or oxo group of donors, NAD or NADP as acceptor;GO:0046914//transition metal ion binding;GO:0051536//iron-sulfur cluster binding	GO:0045333//cellular respiration	K00123//formate dehydrogenase, alpha subunit [EC:1.2.1.2]
MAS2736GL002243	267	14528	5934.07570940499	4744	2029.75094613606	-1.54772061628316	Down	0	0	1153	459.129782890686	-3.69204940831012	Down	0	0	1339	549.493770635758	-3.43284830224502	Down	0	0	-	-	-	K06078//murein lipoprotein
MAS2736GL000820	1257	543	47.1110805056247	244	22.1750129525705	-1.08713147377973	Down	3.5818e-24	1.12064501488095e-23	0	0	-	-	-	-	268	23.3610830887655	-1.011959257625	Down	3.67634e-22	1.06239136639118e-21	GO:0044424//intracellular part	GO:0046872//metal ion binding;GO:0016879//ligase activity, forming carbon-nitrogen bonds;GO:0032561//guanyl ribonucleotide binding	GO:0006163//purine nucleotide metabolic process	K01939//adenylosuccinate synthase [EC:6.3.4.4]
MAS2736GL002615	1215	4714	423.128046918003	0	0	-	-	-	-	10131	886.530041676428	1.06707520280749	Up	0	0	0	0	-	-	-	-	-	GO:0016783//sulfurtransferase activity;GO:0048037//cofactor binding	GO:0000096//sulfur amino acid metabolic process	K04487//cysteine desulfurase [EC:2.8.1.7]
MAS2736GL002609	1203	0	0	0	0	-	-	-	-	24	2.12110923094369	11.0506032020337	Up	8.17366e-08	1.5918326233163e-07	18	1.63945815177978	10.6790033611474	Up	3.64842e-06	6.30769275648949e-06	-	-	-	K07234//uncharacterized protein involved in response to NO
MAS2736GL000860	825	477	63.0554956175836	215	29.7710289393787	-1.08271302995431	Down	2.70518e-21	7.88854500693481e-21	0	0	-	-	-	-	0	0	-	-	-	-	-	-	-	K09933//hypothetical protein
MAS2736GL001872	717	8626	1312.0452438028	0	0	-	-	-	-	0	0	-	-	-	-	3968	606.381531485619	-1.11351975062604	Down	0	0	GO:0044464//cell part	GO:0004871//signal transducer activity;GO:0003676//nucleic acid binding	GO:0006351//transcription, DNA-dependent;GO:0007165//signal transduction	K07773//two-component system, OmpR family, aerobic respiration control protein ArcA
MAS2736GL004243	1320	124	10.2448656401734	46	3.98100968375413	-1.36369477786811	Down	7.65654e-09	1.52010154390935e-08	44	3.54402000670174	-1.53144241042055	Down	1.208482e-10	2.59588372233607e-10	0	0	-	-	-	-	GO:0031224//intrinsic to membrane	GO:0005275//amine transmembrane transporter activity	GO:0006865//amino acid transport	K03756//putrescine:ornithine antiporter
MAS2736GL003730	1191	39	3.57117685840124	0	0	-	-	-	-	0	0	-	-	-	-	158	14.5357947915566	2.02513846903644	Up	1.629874e-18	4.32845019240506e-18	-	GO:0016491//oxidoreductase activity;GO:0005506//iron ion binding	GO:0006810//transport	K05916//nitric oxide dioxygenase [EC:1.14.12.17]
MAS2736GL001488	897	349	42.4318040701541	862	109.780235048296	1.37140040934119	Up	5.34654e-56	2.89719081185567e-55	953	112.958229645042	1.41257145902931	Up	6.18024e-62	2.8290116069869e-61	1136	138.764810224667	1.70942383301662	Up	3.06562e-98	2.31355063309352e-97	GO:0044424//intracellular part	GO:0008907//integrase activity;GO:0003676//nucleic acid binding	GO:0006310//DNA recombination	K03733//integrase/recombinase XerC
MAS2736GL000752	1824	472	28.2212130750109	0	0	-	-	-	-	0	0	-	-	-	-	993	59.651019721459	1.07976679788812	Up	1.356898e-43	5.80381652191641e-43	-	-	-	K01897//long-chain acyl-CoA synthetase [EC:6.2.1.3]
MAS2736GL004130	2241	2124	103.364443069919	0	0	-	-	-	-	1078	51.1439567232192	-1.01510430672262	Down	1.50276e-83	8.0679547759283e-83	0	0	-	-	-	-	-	GO:0003824//catalytic activity	GO:0008152//metabolic process	K07303//isoquinoline 1-oxidoreductase, beta subunit [EC:1.3.99.16]
MAS2736GL001266	342	1580	503.836346423923	0	0	-	-	-	-	248	77.0979790931607	-2.70819025134856	Down	1.134512e-244	1.18039920992556e-243	0	0	-	-	-	-	-	-	-	-
MAS2736GL001768	549	181	35.9554512419977	0	0	-	-	-	-	411	79.5952034292031	1.1464709779275	Up	1.97974e-20	5.42197898105813e-20	418	83.4252266196186	1.21427318471926	Up	5.95194e-23	1.75258528e-22	-	-	-	-
MAS2736GL003783	1212	439	39.5021208690494	2027	191.055903828381	2.27399282039329	Up	3.09038e-259	5.15676503968254e-258	82	7.19330793439462	-2.45720284358825	Down	3.2211e-62	1.47930693318729e-61	0	0	-	-	-	-	GO:0044464//cell part	GO:0060089;GO:0004673//protein histidine kinase activity;GO:0000166//nucleotide binding	GO:0007165//signal transduction;GO:0006796//phosphate-containing compound metabolic process	K07640//two-component system, OmpR family, sensor histidine kinase CpxA [EC:2.7.13.3];K00936//[EC:2.7.3.-];K07711//two-component system, NtrC family, sensor histidine kinase GlrK [EC:2.7.13.3];K07649//two-component system, OmpR family, sensor histidine kinase TctE [EC:2.7.13.3]
MAS2736GL001026	570	648	123.982007271912	0	0	-	-	-	-	198	36.9324190172076	-1.74717110147599	Down	3.18122e-59	1.41902717659574e-58	239	45.9426987743926	-1.43222325518229	Down	4.87926e-44	2.09768186065574e-43	-	GO:0016882//cyclo-ligase activity;GO:0032559	GO:0006760//folic acid-containing compound metabolic process	K00782//hypothetical protein
MAS2736GL003497	3054	58	2.07117823639985	0	0	-	-	-	-	0	0	-	-	-	-	123	4.41295538202544	1.09129344993325	Up	9.54232e-07	1.70308697235219e-06	GO:0031224//intrinsic to membrane	GO:0015075//ion transmembrane transporter activity	GO:0006811//ion transport	K07239//heavy-metal exporter, HME family
MAS2736GL002691	2061	256	13.5462936764466	1398	77.4887246589089	2.51608822183718	Up	3.20202e-202	4.4881647e-201	0	0	-	-	-	-	564	29.9843452562771	1.14631129212038	Up	6.8375e-28	2.23966822794692e-27	-	-	-	-
MAS2736GL002036	903	96	11.5942322538025	0	0	-	-	-	-	321	37.7950306362545	1.70478926773018	Up	2.24072e-28	6.99057958333333e-28	0	0	-	-	-	-	-	GO:0003676//nucleic acid binding;GO:0001071//nucleic acid binding transcription factor activity	GO:0006351//transcription, DNA-dependent	K03576//LysR family transcriptional regulator, regulator for metE and metH
MAS2736GL003869	1008	390	42.1951551424194	953	108.004463030007	1.35594166662208	Up	1.084004e-60	6.26131431318681e-60	1079	113.809452000928	1.43147111706743	Up	2.88786e-71	1.42289036192714e-70	1323	143.811219751433	1.76902697225065	Up	1.243254e-119	1.08908012192067e-118	-	-	-	K07082//UPF0755 protein
MAS2736GL001970	1464	115	8.56673389398426	0	0	-	-	-	-	0	0	-	-	-	-	238	17.8126829564616	1.05608765208515	Up	2.96608e-11	6.41860323878288e-11	-	GO:0005506//iron ion binding;GO:0004601//peroxidase activity	GO:0042743//hydrogen peroxide metabolic process;GO:0006950//response to stress	K03781//catalase [EC:1.11.1.6]
MAS2736GL004115	1128	83	8.02467598616879	267	27.040299355194	1.75259607680238	Up	9.19582e-26	2.98828617465224e-25	0	0	-	-	-	-	0	0	-	-	-	-	-	GO:0003824//catalytic activity	-	K07814//putative two-component system response regulator
MAS2736GL003501	924	813	95.9570940721313	0	0	-	-	-	-	394	45.3358403454703	-1.08173744128963	Down	1.671674e-36	5.92504571597633e-36	0	0	-	-	-	-	GO:0016020//membrane	-	-	-
MAS2736GL003216	672	790	128.208356009659	1595	271.144467785195	1.08057144204951	Up	1.305892e-70	8.39644626911315e-70	0	0	-	-	-	-	0	0	-	-	-	-	GO:0042995//cell projection	-	-	K07126//
MAS2736GL002890	609	19	3.40247404861949	59	11.0673603973289	1.70165511238	Up	1.556468e-06	2.7886442011078e-06	3	0.523746799019962	-2.6996427313934	Down	0.000391208	0.00062133906969697	0	0	-	-	-	-	GO:0016020//membrane	GO:0016491//oxidoreductase activity	-	K03611//disulfide bond formation protein DsbB
MAS2736GL003055	966	474	53.513052943162	0	0	-	-	-	-	226	24.8741776867886	-1.10524200515405	Down	1.112266e-22	3.14479523803102e-22	0	0	-	-	-	-	-	-	-	-
MAS2736GL001507	699	3407	531.561442055627	0	0	-	-	-	-	1305	198.495541147887	-1.42112985931007	Down	5.10854e-225	5.01641878688524e-224	0	0	-	-	-	-	-	-	-	-
MAS2736GL002332	1500	463	33.6626456163892	0	0	-	-	-	-	2063	146.226265476514	2.11898200395528	Up	2.7039e-231	2.73191631325301e-230	1287	94.0114487975081	1.48168789468205	Up	1.383186e-90	9.80379806756756e-90	GO:0044464//cell part	GO:0005343//organic acid:sodium symporter activity	GO:0015807//L-amino acid transport;GO:0030001//metal ion transport	K03310//alanine or glycine:cation symporter, AGCS family
MAS2736GL003750	570	97	18.5590350391597	288	57.7200854834466	1.63695173571693	Up	2.92394e-25	9.39279427043545e-25	0	0	-	-	-	-	286	54.9774554371392	1.56671843431285	Up	4.09408e-23	1.21147811565585e-22	-	-	-	K03406//methyl-accepting chemotaxis protein
MAS2736GL001676	2457	113	5.01570285979581	0	0	-	-	-	-	1052	45.5226989871823	3.18206230820614	Up	1.781324e-186	1.54639576231884e-185	469	20.9151577226341	2.06002508982177	Up	4.74652e-53	2.27876406407323e-52	-	GO:0016774//phosphotransferase activity, carboxyl group as acceptor;GO:0016616//oxidoreductase activity, acting on the CH-OH group of donors, NAD or NADP as acceptor;GO:0000166//nucleotide binding	GO:0008652//cellular amino acid biosynthetic process;GO:0006796//phosphate-containing compound metabolic process	K12525//bifunctional aspartokinase / homoserine dehydrogenase 2 [EC:2.7.2.4 1.1.1.3]
MAS2736GL002267	4449	2825	69.2491679395274	7368	189.189288955352	1.44996177036317	Up	0	0	0	0	-	-	-	-	0	0	-	-	-	-	-	GO:0045181//glutamate synthase activity, NADH or NADPH as acceptor	GO:0006536//glutamate metabolic process	K00265//glutamate synthase (NADPH/NADH) large chain [EC:1.4.1.13 1.4.1.14]
MAS2736GL002274	495	491	108.176968372584	0	0	-	-	-	-	0	0	-	-	-	-	1218	269.609721069353	1.31747914331323	Up	4.08602e-72	2.46335343678161e-71	-	GO:0016817//hydrolase activity, acting on acid anhydrides;GO:0043169//cation binding	-	K08311//putative (di)nucleoside polyphosphate hydrolase [EC:3.6.1.-]
MAS2736GL002207	1350	317	25.6084921055805	654	55.3418041834342	1.11174737182042	Up	2.64082e-31	9.76662102022867e-31	0	0	-	-	-	-	0	0	-	-	-	-	-	GO:0016772//transferase activity, transferring phosphorus-containing groups	GO:0009987//cellular process	K07637//two-component system, OmpR family, sensor histidine kinase PhoQ [EC:2.7.13.3]
MAS2736GL002653	1347	21	1.70023993309869	140	11.8732544068584	2.80390517062794	Up	2.98394e-24	9.34982690014903e-24	80	6.31451226138395	1.89293295343763	Up	3.6668e-09	7.51093913043478e-09	81	6.58886912001474	1.95429251982745	Up	9.2557e-10	1.90563872423945e-09	-	GO:0016491//oxidoreductase activity	GO:0008152//metabolic process	K02495//oxygen-independent coproporphyrinogen III oxidase [EC:1.3.99.22]
MAS2736GL003771	2853	11551	441.546376685349	3947	158.04279014269	-1.48224975409049	Down	0	0	999	37.2289798811256	-3.5680669853239	Down	0	0	5498	211.152594246558	-1.0642790032108	Down	0	0	GO:0043234//protein complex	GO:0046914//transition metal ion binding;GO:0016622;GO:0016620//oxidoreductase activity, acting on the aldehyde or oxo group of donors, NAD or NADP as acceptor;GO:0051536//iron-sulfur cluster binding	GO:0045333//cellular respiration	K00123//formate dehydrogenase, alpha subunit [EC:1.2.1.2]
MAS2736GL003445	849	6	0.770729661747916	94	12.6482225011577	4.03656592741823	Up	1.31159e-22	3.95357415770609e-22	0	0	-	-	-	-	42	5.42044644528369	2.81411486177919	Up	5.24782e-08	9.90992471647165e-08	GO:0016020//membrane	-	-	-
MAS2736GL001728	645	66	11.1594485442849	0	0	-	-	-	-	493	81.2652029443702	2.86437199834849	Up	1.104482e-79	5.76006595273632e-79	194	32.9560742789552	1.56227866255027	Up	4.22808e-16	1.06106600956938e-15	-	-	-	K02839//peptide chain release factor
MAS2736GL000670	789	354	48.9310766623762	0	0	-	-	-	-	170	22.9081141117603	-1.09489233261627	Down	4.33058e-17	1.1038372e-16	0	0	-	-	-	-	-	-	-	K09017//TetR/AcrR family transcriptional regulator
MAS2736GL000709	2187	1778	88.6628090581495	6646	347.152971838169	1.96917054532401	Up	0	0	797	38.7460074806761	-1.19428141351027	Down	7.70194e-91	4.34646492866756e-90	0	0	-	-	-	-	-	GO:0005506//iron ion binding	-	-
MAS2736GL001536	972	4730	530.705256131246	0	0	-	-	-	-	10615	1161.10408552898	1.12951456389501	Up	0	0	0	0	-	-	-	-	-	GO:0016627//oxidoreductase activity, acting on the CH-CH group of donors;GO:0050662//coenzyme binding	GO:0006399//tRNA metabolic process	K05540//tRNA-dihydrouridine synthase B [EC:1.-.-.-]
MAS2736GL003303	3207	726	24.6885835427819	0	0	-	-	-	-	0	0	-	-	-	-	1451	49.5749072378764	1.00576600579258	Up	3.52556e-56	1.75275471090047e-55	GO:0031224//intrinsic to membrane	GO:0008324//cation transmembrane transporter activity	GO:0006811//ion transport	K15726//cobalt-zinc-cadmium resistance protein CzcA;K07239//heavy-metal exporter, HME family
MAS2736GL004009	606	15750	2834.43464094546	0	0	-	-	-	-	6677	1171.45651409641	-1.27475760194	Down	0	0	0	0	-	-	-	-	GO:0019867//outer membrane;GO:0031224//intrinsic to membrane	-	-	K03286//OmpA-OmpF porin, OOP family
MAS2736GL004042	369	235	69.454439233801	1300	402.463333175568	2.53471853781256	Up	8.98626e-190	1.19959439047619e-188	5429	1564.26704198242	4.49327610329331	Up	0	0	3103	921.401398660361	3.72969097468531	Up	0	0	-	-	-	-
MAS2736GL002047	1224	165	14.7014793935126	405	37.7992287747755	1.36239545998792	Up	6.13612e-27	2.05106395866455e-26	0	0	-	-	-	-	0	0	-	-	-	-	-	-	-	-
MAS2736GL000125	1770	1296	79.8528182429264	0	0	-	-	-	-	2998	180.084270849014	1.17325694639226	Up	1.558858e-143	1.1630412088968e-142	0	0	-	-	-	-	-	GO:0016627//oxidoreductase activity, acting on the CH-CH group of donors;GO:0050662//coenzyme binding	GO:0006631//fatty acid metabolic process	K00257//[EC:1.3.99.-];K00249//acyl-CoA dehydrogenase [EC:1.3.99.3]
MAS2736GL002577	1020	107	11.4404239644062	1872	209.659722270755	4.19583730964401	Up	0	0	2740	285.60631818714	4.64181547277577	Up	0	0	1759	188.955320666869	4.0458327207924	Up	0	0	GO:0030313	-	GO:0051234//establishment of localization	K11688//C4-dicarboxylate-binding protein DctP
MAS2736GL003686	984	33	3.65744121497144	76	8.82323461192591	1.27047297054688	Up	1.119246e-05	1.91007687905844e-05	0	0	-	-	-	-	0	0	-	-	-	-	-	-	-	K02259//cytochrome c oxidase assembly protein subunit 15
MAS2736GL001687	114	4	3.82660516271334	56	56.1167497755731	3.87429449851935	Up	1.392062e-13	3.29781448450704e-13	77	71.8130369779037	4.23010882202393	Up	1.94023e-18	5.08461524375e-18	58	55.7463708977985	3.86474093484916	Up	1.214428e-13	2.85156121320649e-13	-	-	-	-
MAS2736GL000865	2427	154	6.92005358844204	611	28.7594626586892	2.05518160558557	Up	4.28114e-70	2.74423684451219e-69	0	0	-	-	-	-	2816	127.132425238302	4.19940501766398	Up	0	0	GO:0019867//outer membrane	GO:0004871//signal transducer activity	GO:0051234//establishment of localization	K02014//iron complex outermembrane recepter protein
MAS2736GL001552	1050	151	15.6836145883208	0	0	-	-	-	-	440	44.5533943699648	1.50627725552861	Up	2.65672e-32	8.86912974522293e-32	369	38.5061878191592	1.29583220645691	Up	1.830038e-22	5.33252739444444e-22	GO:0044464//cell part	GO:0022892	GO:0015031//protein transport	K03543//multidrug resistance protein A
MAS2736GL000774	720	26	3.93821447995914	106	16.8183235190482	2.09442031288385	Up	1.052308e-13	2.50847797052154e-13	305	45.038587585168	3.51554799563818	Up	2.75418e-60	1.23908548712446e-59	356	54.1765018322858	3.78205365254689	Up	7.62676e-76	4.73400665088757e-75	-	-	-	-
MAS2736GL001245	2121	7428	381.935247400324	0	0	-	-	-	-	0	0	-	-	-	-	15478	799.590510967487	1.06593328406778	Up	0	0	GO:0016020//membrane	GO:0004871//signal transducer activity	GO:0042221//response to chemical stimulus	K03406//methyl-accepting chemotaxis protein
MAS2736GL002049	2583	214	9.03541033193521	699	30.9144911966727	1.77462123543603	Up	6.7054e-66	4.0864068115942e-65	0	0	-	-	-	-	0	0	-	-	-	-	GO:0019867//outer membrane	GO:0004871//signal transducer activity	GO:0051234//establishment of localization	K02014//iron complex outermembrane recepter protein
MAS2736GL000525	213	11	5.63211604934568	0	0	-	-	-	-	49	24.4587296237162	2.11860050680694	Up	7.54638e-07	1.40194822064688e-06	34	17.4901192811937	1.63479116233463	Up	0.000505318	0.000772991005468465	-	-	-	-
MAS2736GL001482	2427	1031	46.3284107122321	4268	200.892613137947	2.11645541991806	Up	0	0	4616	202.215035240238	2.1259211726064	Up	0	0	4633	209.163539108329	2.17466228938675	Up	0	0	-	GO:0003824//catalytic activity	-	K05851//adenylate cyclase, class 1 [EC:4.6.1.1]
MAS2736GL002504	243	10	4.48799370935515	34	15.9838714087391	1.83247432282473	Up	0.0001345786	0.000214194933005299	89	38.9404667403031	3.11712761740806	Up	8.42686e-17	2.12982664135021e-16	77	34.7198555229797	2.95161838552913	Up	2.83886e-14	6.80288781267847e-14	-	-	-	-
MAS2736GL003227	762	232	33.2040857425992	0	0	-	-	-	-	532	74.2290804553278	1.16062372170264	Up	1.824246e-26	5.49501686637931e-26	0	0	-	-	-	-	GO:0031224//intrinsic to membrane	GO:0015405;GO:0032559	GO:0051234//establishment of localization	K02075//zinc/manganese transport system permease protein
MAS2736GL002646	1305	1180	98.6120548827965	464	40.6178379327958	-1.27965057265988	Down	5.1154e-65	3.07728998569385e-64	0	0	-	-	-	-	0	0	-	-	-	-	-	GO:0016787//hydrolase activity;GO:0016301//kinase activity	GO:0006796//phosphate-containing compound metabolic process	K00892//inosine kinase [EC:2.7.1.73]
MAS2736GL001889	546	153	30.5602780439771	0	0	-	-	-	-	64	12.4624879356545	-1.29406556136362	Down	2.97896e-10	6.32444520506329e-10	0	0	-	-	-	-	GO:0044464//cell part	-	GO:0006810//transport	K03442//small conductance mechanosensitive channel
MAS2736GL002150	720	12	1.81763745228883	213	33.7953104675215	4.21668669596643	Up	4.67946e-51	2.37359822677925e-50	244	36.0308700681344	4.30909711817076	Up	2.2983e-56	1.00174344074844e-55	225	34.240766607484	4.23557863021747	Up	1.504494e-52	7.16555825652667e-52	-	-	-	-
MAS2736GL002338	936	894	104.164607842706	0	0	-	-	-	-	2278	258.758896643159	1.31274329185382	Up	2.86524e-130	2.01915148235294e-129	0	0	-	-	-	-	-	GO:0016301//kinase activity;GO:0070566//adenylyltransferase activity	GO:0006796//phosphate-containing compound metabolic process;GO:0006771//riboflavin metabolic process	K11753//riboflavin kinase / FMN adenylyltransferase [EC:2.7.1.26 2.7.7.2]
MAS2736GL003199	645	600	101.449532220772	233	41.2672510392794	-1.29769296937985	Down	1.31862e-34	5.19175758426966e-34	168	27.6928074942276	-1.87317898638809	Down	2.46846e-60	1.1117349924812e-59	208	35.3343476805292	-1.5216190326332	Down	1.3394e-44	5.83605649013499e-44	GO:0044464//cell part	GO:0004871//signal transducer activity;GO:0003677//DNA binding;GO:0001071//nucleic acid binding transcription factor activity	GO:0006351//transcription, DNA-dependent;GO:0007165//signal transduction	K13041//two-component system, LuxR family, response regulator TtrR
MAS2736GL003580	2139	4023	205.11516046446	0	0	-	-	-	-	1273	63.2754203160073	-1.69671703739525	Down	0	0	0	0	-	-	-	-	-	GO:0005506//iron ion binding;GO:0004601//peroxidase activity	GO:0042743//hydrogen peroxide metabolic process;GO:0006950//response to stress	K03782//catalase-peroxidase [EC:1.11.1.21]
MAS2736GL000366	120	1	0.908818726144417	37	35.2232813323463	5.2763929420907	Up	6.09648e-11	1.31532572601334e-10	58	51.3882900971753	5.8213032764566	Up	2.20206e-16	5.4927052825699e-16	30	27.3926132859872	4.91365053533011	Up	1.432056e-08	2.78706260482375e-08	-	-	-	-
MAS2736GL003107	420	1109	287.965704941188	0	0	-	-	-	-	282	71.3866887064208	-2.01217001643389	Down	7.28704e-121	4.87313536204147e-120	457	119.223088301868	-1.27223335538205	Down	4.06554e-62	2.1786725210728e-61	-	-	-	K07168//CBS domain-containing membrane protein;K07182//CBS domain-containing protein
MAS2736GL001352	192	22	12.4962574844857	297	176.711394522075	3.82182707862522	Up	8.44292e-66	5.13041598265896e-65	66	36.5477063191117	1.54828478205019	Up	3.38068e-06	6.05001760136577e-06	191	108.999773700491	3.12475714912005	Up	3.10696e-35	1.14861710660793e-34	-	-	-	-
MAS2736GL001470	975	25	2.79636531121359	55	6.44417621049163	1.20444310021168	Up	0.000347628	0.000537615204119161	0	0	-	-	-	-	0	0	-	-	-	-	-	-	-	K12549//surface adhesion protein
MAS2736GL002916	525	92	19.1111594983512	0	0	-	-	-	-	13	2.63270057640701	-2.8597999565869	Down	1.622794e-16	4.06474028793309e-16	0	0	-	-	-	-	-	-	-	-
MAS2736GL001851	309	80	28.2351448899236	259	95.752609447155	1.76181976926094	Up	3.28384e-25	1.05328353928299e-24	222	76.3856739308531	1.43581005279177	Up	5.45632e-16	1.34657738434373e-15	230	81.557295220415	1.5303218957786	Up	2.67736e-18	7.07443486146096e-18	-	-	-	-
MAS2736GL003626	1803	479	28.9733224507937	1072	67.9216757445253	1.22914692118334	Up	1.166952e-58	6.52531005319149e-58	0	0	-	-	-	-	0	0	-	-	-	-	-	GO:0005488//binding	GO:0006351//transcription, DNA-dependent	K02688//transcriptional regulator, propionate catabolism operon regulatory protein
MAS2736GL001398	381	1158	331.46837318905	0	0	-	-	-	-	2510	700.432300537116	1.07937439217793	Up	1.341204e-105	8.18583460262008e-105	0	0	-	-	-	-	GO:0016020//membrane	-	GO:0006886//intracellular protein transport	K03073//preprotein translocase subunit SecE
MAS2736GL002978	1251	206	17.9584323823261	571	52.1420536412463	1.53778598464137	Up	2.03472e-44	9.2697698808234e-44	0	0	-	-	-	-	668	58.5076440448903	1.70396370501242	Up	3.00734e-58	1.54452859730722e-57	-	-	-	K11904//type VI secretion system secreted protein VgrG
MAS2736GL004350	774	270	38.0435745827896	565	83.3905466280145	1.13223103671346	Up	4.93752e-28	1.706020673788e-27	555	76.2376396790491	1.00285064551566	Up	4.60518e-22	1.28988107815631e-21	0	0	-	-	-	-	-	-	-	K07090//
MAS2736GL003403	1431	2571	195.939031020318	0	0	-	-	-	-	1234	91.6838718714874	-1.09566493435521	Down	6.89994e-114	4.45099206461538e-113	0	0	-	-	-	-	GO:0044464//cell part	GO:0004871//signal transducer activity;GO:0003676//nucleic acid binding;GO:0001071//nucleic acid binding transcription factor activity;GO:0005515//protein binding;GO:0016462//pyrophosphatase activity;GO:0032559	GO:0006351//transcription, DNA-dependent;GO:0007165//signal transduction	K02481//two-component system, NtrC family, response regulator;K07713//two-component system, NtrC family, response regulator HydG;K02667//two-component system, NtrC family, response regulator PilR
MAS2736GL002897	723	432	65.1634339741723	0	0	-	-	-	-	0	0	-	-	-	-	903	136.849404134144	1.07045461503898	Up	2.8969e-39	1.1521698957346e-38	-	GO:0003824//catalytic activity	GO:0008152//metabolic process	K13938//dihydromonapterin reductase / dihydrofolate reductase [EC:1.5.1.- 1.5.1.3]
MAS2736GL001908	1659	1710	112.410851479707	0	0	-	-	-	-	793	50.8211187217809	-1.14528127274025	Down	6.70506e-82	3.54531104413619e-81	0	0	-	-	-	-	GO:0031224//intrinsic to membrane	GO:0004871//signal transducer activity	GO:0023052//signaling;GO:0042221//response to chemical stimulus	K03406//methyl-accepting chemotaxis protein
MAS2736GL001193	414	721	189.929942478297	0	0	-	-	-	-	2856	733.458053560882	1.9492470961173	Up	1.124618e-286	1.29904222424242e-285	1520	402.287654055078	1.08276009881171	Up	4.39238e-66	2.46725923427041e-65	GO:0044424//intracellular part	-	GO:0042254//ribosome biogenesis	K02834//ribosome-binding factor A
MAS2736GL001170	369	507	149.84425826186	0	0	-	-	-	-	104	29.9656976176407	-2.32207993753322	Down	4.88852e-67	2.32135496715742e-66	144	42.7592012269069	-1.80915699583944	Down	4.2248e-48	1.9289728835691e-47	-	-	-	-
MAS2736GL003140	1461	6044	451.16224893773	12260	958.626847515547	1.08732298987506	Up	0	0	14978	1089.98627639381	1.27259171049061	Up	0	0	12872	965.359940362019	1.0974206052802	Up	0	0	-	GO:0016620//oxidoreductase activity, acting on the aldehyde or oxo group of donors, NAD or NADP as acceptor	GO:0006527//arginine catabolic process	K06447//succinylglutamic semialdehyde dehydrogenase [EC:1.2.1.71]
MAS2736GL001251	1137	411	39.4221104427816	1052	105.697474040158	1.42286398207237	Up	9.26506e-72	6.07793717628705e-71	0	0	-	-	-	-	919	88.5622220222419	1.16768640732894	Up	1.111746e-45	4.9104065431579e-45	GO:0043234//protein complex;GO:0016020//membrane	GO:0015116//sulfate transmembrane transporter activity;GO:0019829//cation-transporting ATPase activity;GO:0032559	GO:0009207;GO:0015846//polyamine transport	K11076//putrescine transport system ATP-binding protein
MAS2736GL003983	1278	57080	4870.92703176745	0	0	-	-	-	-	18287	1521.34962118673	-1.67884463450062	Down	0	0	0	0	-	-	-	-	-	-	-	-
MAS2736GL001892	570	88	16.8370627159387	405	81.1688702110968	2.26928605559643	Up	4.23074e-53	2.20722849875931e-52	1327	247.521818362801	3.87784331806192	Up	4.95572e-278	5.63125581571815e-277	1354	260.27788343317	3.95034034465929	Up	1.674474e-293	2.84457202591093e-292	-	GO:0016705//oxidoreductase activity, acting on paired donors, with incorporation or reduction of molecular oxygen;GO:0016209//antioxidant activity	GO:0008152//metabolic process;GO:0019725//cellular homeostasis	K03386//peroxiredoxin (alkyl hydroperoxide reductase subunit C) [EC:1.11.1.15]
MAS2736GL003455	747	183	26.7170806240046	408	62.3948715232706	1.2236650801492	Up	3.3512e-23	1.02188513415518e-22	0	0	-	-	-	-	421	61.752557929856	1.20873652450394	Up	5.96978e-23	1.75660567180926e-22	-	-	-	K02386//flagella basal body P-ring formation protein FlgA
MAS2736GL003279	2004	262	14.2581141466968	545	31.0676295939938	1.12362899458859	Up	8.7022e-27	2.90188350515464e-26	739	39.2070476789309	1.45932983393773	Up	9.29046e-51	3.8079079941349e-50	719	39.3119539972551	1.46318489862344	Up	1.798014e-50	8.41077674916388e-50	-	-	-	-
MAS2736GL003267	1248	46	4.01977513486954	8520	779.891780019726	7.60001533551793	Up	0	0	8389	714.68230375531	7.47404345623391	Up	0	0	8243	723.709331142284	7.49215176319077	Up	0	0	GO:0044424//intracellular part	GO:0016620//oxidoreductase activity, acting on the aldehyde or oxo group of donors, NAD or NADP as acceptor;GO:0000166//nucleotide binding	GO:0006560//proline metabolic process	K00147//glutamate-5-semialdehyde dehydrogenase [EC:1.2.1.41]
MAS2736GL002011	765	6	0.855358801077099	53	7.91450518543447	3.20989753030379	Up	3.12514e-11	6.85509321857068e-11	35	4.86434118566906	2.50764279755284	Up	4.14724e-06	7.3715037388724e-06	67	9.59636648450271	3.4878866294582	Up	1.85372e-14	4.46254109007458e-14	-	GO:0000166//nucleotide binding	-	K14414//transcriptional regulatory protein RtcR
MAS2736GL003725	972	117	13.1273815998638	37	4.34855325090695	-1.59397177749271	Down	3.00616e-10	6.31098492261608e-10	17	1.85951667018301	-2.81957959700404	Down	2.35592e-20	6.43961705345502e-20	19	2.14180926927472	-2.61567726641823	Down	1.51293e-18	4.02042702976567e-18	-	-	-	K13633//AraC family transcriptional regulator, transcriptional activator FtrA
MAS2736GL003601	942	64	7.40947751251499	0	0	-	-	-	-	27	3.04740573824672	-1.2817902165075	Down	5.58498e-05	9.33724925837321e-05	0	0	-	-	-	-	-	-	-	K04015//protein NrfD
MAS2736GL003201	744	11515	1687.91090831499	2094	321.523762467015	-2.39224148728765	Down	0	0	1078	154.050547065503	-3.45376304659867	Down	0	0	1469	216.342736113523	-2.96384817040233	Down	0	0	-	GO:0051536//iron-sulfur cluster binding;GO:0043169//cation binding	-	K08358//tetrathionate reductase subunit B
MAS2736GL000135	900	193	23.3869352194497	0	0	-	-	-	-	0	0	-	-	-	-	395	48.0892544353998	1.04001174551797	Up	2.5924e-17	6.69397563076923e-17	-	-	-	-
MAS2736GL002782	1290	419	35.4227950004196	1887	167.105799809271	2.23801185036284	Up	8.75596e-237	1.33886588363636e-235	194	15.9892995651195	-1.1475713101832	Down	2.15154e-21	5.98236553050398e-21	0	0	-	-	-	-	-	-	-	-
MAS2736GL003571	336	179	58.0994828499467	0	0	-	-	-	-	91	28.7951625544517	-1.01269885573653	Down	2.13854e-08	4.27198581229157e-08	0	0	-	-	-	-	-	-	-	K09940//hypothetical protein
MAS2736GL001372	1269	29959	2574.68559967476	0	0	-	-	-	-	102548	8591.77691837471	1.7385602623848	Up	0	0	0	0	-	-	-	-	GO:0031224//intrinsic to membrane	GO:0008320//protein transmembrane transporter activity	GO:0006810//transport	K03076//preprotein translocase subunit SecY
MAS2736GL002837	675	2	0.323135547073571	17	2.87709685357303	3.15440241771208	Up	0.000274862	0.000428548279569893	0	0	-	-	-	-	0	0	-	-	-	-	-	-	-	-
MAS2736GL004063	462	11	2.59662493184119	280	69.2349510218109	4.73679097476942	Up	1.251592e-71	8.1849834525661e-71	0	0	-	-	-	-	104	24.6652102315383	3.24776803922539	Up	1.690506e-20	4.69759150728477e-20	-	GO:0003824//catalytic activity	GO:0019725//cellular homeostasis	-
MAS2736GL002689	720	824	124.811105057167	1720	272.901098610971	1.12863189886798	Up	2.03942e-81	1.48626708838821e-80	0	0	-	-	-	-	0	0	-	-	-	-	GO:0044424//intracellular part	GO:0051287//NAD binding;GO:0016810//hydrolase activity, acting on carbon-nitrogen (but not peptide) bonds;GO:0046914//transition metal ion binding	GO:0016458//gene silencing;GO:0035601//protein deacylation	K12410//NAD-dependent deacetylase [EC:3.5.1.-]
MAS2736GL000096	249	561	245.709544755189	0	0	-	-	-	-	250	106.747590563305	-1.20275039461768	Down	3.6564e-30	1.17751806451613e-29	0	0	-	-	-	-	-	-	-	K04653//hydrogenase expression/formation protein HypC
MAS2736GL000515	3426	2495	79.4221618819727	5026	167.588594666893	1.07731043211778	Up	2.7567e-217	4.1252396797153e-216	7073	219.499592884426	1.46660472706965	Up	0	0	6343	202.86205028957	1.35288546632983	Up	0	0	-	-	-	K03529//chromosome segregation protein
MAS2736GL000297	522	711	148.544853859467	0	0	-	-	-	-	1685	343.199638580025	1.20814940777883	Up	2.69402e-85	1.46511360051881e-84	1728	362.715982821348	1.28794169226564	Up	4.27814e-98	3.217038609319e-97	-	GO:0046872//metal ion binding;GO:0004520//endodeoxyribonuclease activity	GO:0006259//DNA metabolic process;GO:0033554//cellular response to stress	K01159//crossover junction endodeoxyribonuclease RuvC [EC:3.1.22.4]
MAS2736GL004160	1410	506	39.1372149301341	0	0	-	-	-	-	0	0	-	-	-	-	1022	79.4191511440537	1.0209458459649	Up	4.82222e-41	1.98567567419038e-40	-	GO:0043169//cation binding;GO:0051536//iron-sulfur cluster binding;GO:0016836//hydro-lyase activity	GO:0008652//cellular amino acid biosynthetic process;GO:0006551//leucine metabolic process	K01703//3-isopropylmalate/(R)-2-methylmalate dehydratase large subunit [EC:4.2.1.33 4.2.1.35]
MAS2736GL000682	1071	8	0.814627429597237	117	12.4797453732592	3.93730429604515	Up	2.37538e-27	8.00358405448718e-27	0	0	-	-	-	-	94	9.61682782029056	3.56134879139922	Up	4.16468e-20	1.14891500854701e-19	-	-	-	K07017//
MAS2736GL001554	468	472	109.990368907735	0	0	-	-	-	-	1016	230.815661974934	1.06936391873935	Up	3.49842e-43	1.31441532795699e-42	0	0	-	-	-	-	-	GO:0016740//transferase activity	-	K02348//ElaA protein
MAS2736GL003382	1044	784	81.8981472755429	0	0	-	-	-	-	1665	169.563026182713	1.04991889917245	Up	1.21908e-67	5.81524737201365e-67	0	0	-	-	-	-	-	-	-	-
MAS2736GL001809	786	257	35.6589942929947	1198	174.117974153707	2.28772722005665	Up	3.83078e-155	4.43758399449036e-154	1361	184.099665233629	2.36814908363915	Up	1.486096e-175	1.24127500557769e-174	1665	232.105349217144	2.70244185248634	Up	8.17482e-254	1.24732889890909e-252	GO:0030313	-	-	K06214//curli production assembly/transport component CsgG
MAS2736GL002185	1770	3076	189.527213669168	27040	1745.19015524809	3.20290731966947	Up	0	0	0	0	-	-	-	-	6139	380.029950198137	1.0037081062621	Up	8.87854e-231	1.25859303513513e-229	GO:0044464//cell part	GO:0043169//cation binding;GO:0016627//oxidoreductase activity, acting on the CH-CH group of donors	GO:0051234//establishment of localization;GO:0045333//cellular respiration	K00244//fumarate reductase flavoprotein subunit [EC:1.3.99.1]
MAS2736GL002569	2124	741	38.0471568402832	2186	117.572290414581	1.62768752982782	Up	5.10798e-179	6.52858841945289e-178	2990	149.669771469466	1.97592231810866	Up	1.8e-305	2.2004081632653e-304	3290	169.720711319958	2.15730207603835	Up	0	0	-	GO:0004175//endopeptidase activity	GO:0019538//protein metabolic process	K01362//[EC:3.4.21.-];K14645//serine protease [EC:3.4.21.-]
MAS2736GL002326	543	1614	324.16208265129	0	0	-	-	-	-	153	29.957738178197	-3.4357147392561	Down	0	0	773	155.981510645069	-1.05534031963134	Down	6.38748e-67	3.63168917073171e-66	-	-	-	K01996//branched-chain amino acid transport system ATP-binding protein
MAS2736GL001806	1335	113	9.2311475105006	348	29.7788081473587	1.68970410989529	Up	1.61442e-31	5.98117718061674e-31	0	0	-	-	-	-	312	25.6074766898218	1.47198319616865	Up	5.19352e-23	1.53249014908579e-22	-	GO:0016301//kinase activity	GO:0009987//cellular process	K13598//two-component system, NtrC family, nitrogen regulation sensor histidine kinase NtrY [EC:2.7.13.3]
MAS2736GL004148	315	270	93.4784975462829	0	0	-	-	-	-	694	234.242846157239	1.32529853685646	Up	1.645874e-41	6.10181227409372e-41	609	211.836209411634	1.18024276057709	Up	2.44294e-31	8.46455511147812e-31	GO:0031224//intrinsic to membrane	-	GO:0009987//cellular process	K03586//cell division protein FtsL
MAS2736GL001333	852	323	41.3448519076967	805	107.93582593277	1.3843941947698	Up	3.80664e-53	1.98843741614907e-52	0	0	-	-	-	-	0	0	-	-	-	-	-	-	-	K06896//
MAS2736GL001119	2220	18	0.884256057870244	0	0	-	-	-	-	0	0	-	-	-	-	50	2.46780299873759	1.480691128054	Up	8.09664e-05	0.000130116818996553	-	GO:0016757//transferase activity, transferring glycosyl groups	GO:0005975//carbohydrate metabolic process	K00700//1,4-alpha-glucan branching enzyme [EC:2.4.1.18]
MAS2736GL004293	2139	1257	64.0889278408714	0	0	-	-	-	-	2657	132.068178931368	1.04313585939903	Up	1.0041e-105	6.13730510204081e-105	0	0	-	-	-	-	GO:0005737//cytoplasm	GO:0016829//lyase activity;GO:0016616//oxidoreductase activity, acting on the CH-OH group of donors, NAD or NADP as acceptor;GO:0016853//isomerase activity;GO:0048037//cofactor binding	GO:0006631//fatty acid metabolic process;GO:0016042//lipid catabolic process	K01782//3-hydroxyacyl-CoA dehydrogenase / enoyl-CoA hydratase / 3-hydroxybutyryl-CoA epimerase [EC:1.1.1.35 4.2.1.17 5.1.2.3]
MAS2736GL003293	732	95	14.1537342596262	190	29.6518540236854	1.06693957646174	Up	1.371438e-09	2.81449330893119e-09	0	0	-	-	-	-	224	33.5297561533395	1.24425925344824	Up	1.915282e-13	4.46721693829905e-13	-	GO:0016740//transferase activity	-	K00757//uridine phosphorylase [EC:2.4.2.3]
MAS2736GL001096	576	97	18.3657117575018	829	164.414978741639	3.16225502577037	Up	2.324e-153	2.67737534246575e-152	0	0	-	-	-	-	407	77.4221778291444	2.0757320818007	Up	1.070666e-46	4.80482838074866e-46	GO:0044464//cell part	-	-	-
MAS2736GL000003	708	86	13.2471882115966	257	41.4676285039533	1.64629937095353	Up	6.99414e-23	2.12042961067051e-22	220	33.0374746387451	1.31841724015159	Up	4.11954e-14	9.72591847972973e-14	174	26.9283317048688	1.02343868086822	Up	3.08366e-08	5.90553964399817e-08	-	-	-	-
MAS2736GL001373	282	6878	2659.93838230694	0	0	-	-	-	-	25768	9715.13909922239	1.86884182618505	Up	0	0	0	0	-	-	-	-	GO:0030529//ribonucleoprotein complex	GO:0003723//RNA binding;GO:0005198//structural molecule activity	GO:0010467//gene expression	K02876//large subunit ribosomal protein L15
MAS2736GL000206	855	56079	7153.07303066004	17535	2342.87430313018	-1.61028361640619	Down	0	0	10420	1295.74345508183	-2.46478306451322	Down	0	0	12422	1591.91130871828	-2.16780321083983	Down	0	0	-	-	GO:0050896//response to stimulus	K14055//universal stress protein E
MAS2736GL000414	147	247	183.247530904221	103	80.0440811303182	-1.19492712793971	Down	1.69362e-13	4.00318836424958e-13	0	0	-	-	-	-	0	0	-	-	-	-	-	-	-	-
MAS2736GL002018	1263	550	47.491714905409	1651	149.332060036474	1.65277617296298	Up	1.156184e-138	1.24024329591837e-137	0	0	-	-	-	-	0	0	-	-	-	-	-	GO:0004180//carboxypeptidase activity	-	K01286//D-alanyl-D-alanine carboxypeptidase [EC:3.4.16.4]
MAS2736GL002809	654	2303	384.038445194604	0	0	-	-	-	-	1030	167.446816830403	-1.19754779239324	Down	1.333446e-117	8.76354087460815e-117	0	0	-	-	-	-	-	GO:0016646//oxidoreductase activity, acting on the CH-NH group of donors, NAD or NADP as acceptor	GO:0008152//metabolic process	K10679//nitroreductase / dihydropteridine reductase [EC:1.-.-.- 1.5.1.34]
MAS2736GL000814	120	11	9.99700598758859	40	38.079223061996	1.92943605271181	Up	1.738932e-05	2.9295709375e-05	0	0	-	-	-	-	0	0	-	-	-	-	-	-	-	-
MAS2736GL002939	285	111	42.475317306118	0	0	-	-	-	-	50	18.6527368773776	-1.18723739524635	Down	5.44624e-07	1.01855862265834e-06	0	0	-	-	-	-	-	-	-	-
MAS2736GL001104	954	530	60.5879150762945	215	25.7453866614124	-1.23471612339936	Down	1.37693e-28	4.82499220833333e-28	187	20.8406207941266	-1.5396318082339	Down	6.11912e-41	2.25659368161829e-40	208	23.889574689666	-1.34264889158788	Down	4.38984e-33	1.5743392e-32	-	GO:0016772//transferase activity, transferring phosphorus-containing groups	GO:0006796//phosphate-containing compound metabolic process	K00884//N-acetylglucosamine kinase [EC:2.7.1.59]
MAS2736GL001395	681	14236	2279.81381240386	6630	1112.18171322041	-1.03552348604809	Down	0	0	39928	6233.72823029018	1.45117925232073	Up	0	0	0	0	-	-	-	-	GO:0030529//ribonucleoprotein complex	GO:0003723//RNA binding;GO:0005198//structural molecule activity	GO:0006412//translation	K02863//large subunit ribosomal protein L1
MAS2736GL001838	3015	2174	78.6376879855906	0	0	-	-	-	-	1024	36.1102137996277	-1.12281394369828	Down	2.01772e-100	1.19834277053824e-99	0	0	-	-	-	-	-	-	-	-
MAS2736GL003853	2055	2508	133.098824243515	10843	602.763526512734	2.17909429450688	Up	0	0	5225	270.328533357907	1.0222159703826	Up	2.51184e-199	2.28959676521739e-198	6068	323.539420767631	1.28144367716658	Up	0	0	-	-	-	-
MAS2736GL001123	1188	14	1.28519819858806	10009	962.461978857369	9.54859487554924	Up	0	0	266	23.8057909541077	4.21124979477262	Up	2.09306e-60	9.44693280947255e-60	3028	279.275532087439	7.76355450764972	Up	0	0	-	GO:0051540;GO:0016869//intramolecular transferase activity, transferring amino groups	-	K01843//lysine 2,3-aminomutase [EC:5.4.3.2]
MAS2736GL000364	246	43	19.063026938639	188	87.3035845811616	2.19526367343729	Up	1.582518e-24	4.98463534831461e-24	497	214.802188211069	3.49415956818921	Up	9.51558e-97	5.54921097913769e-96	323	143.866895794697	2.91588553971341	Up	9.65696e-55	4.73925194853801e-54	-	-	-	K02570//periplasmic nitrate reductase NapD
MAS2736GL002029	939	2871	333.446461694648	0	0	-	-	-	-	1257	142.326937649332	-1.22824639945765	Down	5.15542e-152	3.98831661623616e-151	0	0	-	-	-	-	GO:0044424//intracellular part	GO:0050263//ribosylpyrimidine nucleosidase activity	GO:0009112	K01250//pyrimidine-specific ribonucleoside hydrolase [EC:3.2.-.-]
MAS2736GL004142	1128	644	62.2637510252133	0	0	-	-	-	-	2427	228.758950964498	1.87736379636554	Up	5.18362e-232	5.26269216949152e-231	1464	142.208460463423	1.19154289989101	Up	5.22896e-74	3.20302425693431e-73	GO:0031224//intrinsic to membrane	-	GO:0000270//peptidoglycan metabolic process;GO:0009987//cellular process	K03588//cell division protein FtsW
MAS2736GL001002	300	21	7.6340772996131	99	37.6984308313761	2.3039787737626	Up	2.45906e-14	5.95299211283823e-14	0	0	-	-	-	-	55	20.087916409724	1.39580223046749	Up	7.5489e-05	0.000121593798080614	-	-	-	-
MAS2736GL002966	414	318	83.7693782359202	0	0	-	-	-	-	156	40.0628348583675	-1.06415845509308	Down	7.16804e-15	1.72634070763929e-14	0	0	-	-	-	-	-	-	-	K11906//type VI secretion system protein VasD
MAS2736GL001684	396	5806	1598.97015878621	0	0	-	-	-	-	0	0	-	-	-	-	12005	3321.70022725532	1.0547788662127	Up	0	0	-	-	-	-
MAS2736GL003667	564	10380	2007.13582497427	0	0	-	-	-	-	1293	243.745631311987	-3.04168998210596	Down	0	0	4259	827.412340319287	-1.27845986897332	Down	0	0	-	GO:0016661//oxidoreductase activity, acting on other nitrogenous compounds as donors;GO:0016627//oxidoreductase activity, acting on the CH-CH group of donors	-	K07821//trimethylamine-N-oxide reductase (cytochrome c) 2, cytochrome c-type subunit TorY
MAS2736GL003484	468	74	17.2442527524838	0	0	-	-	-	-	280	63.6106155049031	1.88315193264505	Up	2.18204e-28	6.812579091586e-28	184	43.0789815779628	1.32086853014965	Up	2.95232e-12	6.62810846441948e-12	-	GO:0016740//transferase activity	-	K03789//ribosomal-protein-alanine N-acetyltransferase [EC:2.3.1.128]
MAS2736GL000244	1332	1267	103.736335677926	0	0	-	-	-	-	2691	214.796347703477	1.05004814782863	Up	3.39708e-108	2.09778445360825e-107	0	0	-	-	-	-	-	GO:0034061;GO:0016462//pyrophosphatase activity;GO:0032559	GO:0043170	K07478//putative ATPase
MAS2736GL003793	864	91	11.4864588998808	298	39.4014183072042	1.77831345672522	Up	3.9898e-29	1.41340429654591e-28	0	0	-	-	-	-	258	32.7189547582625	1.51019255494615	Up	5.57368e-20	1.53057338219895e-19	-	-	-	K12511//tight adherence protein C
MAS2736GL001726	1272	209	17.9191616758663	0	0	-	-	-	-	0	0	-	-	-	-	493	42.4671646226154	1.24484464401862	Up	8.6403e-28	2.82797962558502e-27	-	-	-	K07154//serine/threonine-protein kinase HipA [EC:2.7.11.1]
MAS2736GL000672	1347	23	1.86216754577475	6576	557.703721282151	8.22637220408642	Up	0	0	0	0	-	-	-	-	2464	200.431771749584	6.74998452435948	Up	0	0	-	GO:0004497//monooxygenase activity	GO:0008152//metabolic process	K03897//lysine N6-hydroxylase [EC:1.14.13.59]
MAS2736GL001135	663	274	45.0708291336779	2923	503.645108643504	3.48214160730727	Up	0	0	4762	763.648111851298	4.08264210363883	Up	0	0	4131	682.708208050758	3.92100320161718	Up	0	0	-	-	-	-
MAS2736GL002406	810	572	77.0139720525343	0	0	-	-	-	-	1343	176.28218033335	1.19469453397808	Up	3.46922e-67	1.65300448409091e-66	0	0	-	-	-	-	GO:0016020//membrane	GO:0016779//nucleotidyltransferase activity	-	K00981//phosphatidate cytidylyltransferase [EC:2.7.7.41]
MAS2736GL003260	1455	2459	184.312185368175	0	0	-	-	-	-	1244	90.9022863574632	-1.01976296813645	Down	3.80212e-97	2.22347129149233e-96	0	0	-	-	-	-	-	GO:0016774//phosphotransferase activity, carboxyl group as acceptor	GO:0006796//phosphate-containing compound metabolic process	K07576//metallo-beta-lactamase family protein
MAS2736GL003040	132	467	385.834859190403	186	160.97126112571	-1.26118035213989	Down	3.51388e-26	1.15526703674746e-25	24	19.3310182183731	-4.31899395765948	Down	2.06498e-110	1.29617681736527e-109	15	12.4511878572669	-4.95362820437956	Down	2.66298e-117	2.28972624590164e-116	-	-	-	-
MAS2736GL001665	1143	1909	182.145401386844	0	0	-	-	-	-	339	31.5334063588423	-2.53013764293856	Down	1.256938e-273	1.40542427573333e-272	425	40.7414195854578	-2.16052241665728	Down	2.85088e-222	3.89651220846905e-221	-	-	-	K03321//sulfate permease, SulP family
MAS2736GL003259	240	649	294.911676633863	0	0	-	-	-	-	219	97.0175476834602	-1.60396532706894	Down	1.044492e-52	4.37081332934132e-52	0	0	-	-	-	-	-	-	-	-
MAS2736GL000343	495	569	125.361904285133	1551	357.944696782763	1.51363770519126	Up	6.48778e-115	6.02232116997792e-114	0	0	-	-	-	-	0	0	-	-	-	-	GO:0044424//intracellular part	GO:0005515//protein binding;GO:0008428//ribonuclease inhibitor activity	GO:0019219;GO:0060699//regulation of endoribonuclease activity	K02553//regulator of ribonuclease activity A
MAS2736GL002557	2268	967	46.4988205387117	5789	291.588124743247	2.64866593821378	Up	0	0	0	0	-	-	-	-	0	0	-	-	-	-	-	-	-	-
MAS2736GL000736	1206	233	21.0701256907114	0	0	-	-	-	-	116	10.2265253924727	-1.04288286819768	Down	5.79744e-11	1.25756160993275e-10	0	0	-	-	-	-	-	-	-	K02082//tagatose-6-phosphate ketose/aldose isomerase [EC:5.-.-.-]
MAS2736GL000023	390	1548	432.877350175864	3876	1135.34668144844	1.39110267573242	Up	1.431548e-250	2.28017399242424e-249	0	0	-	-	-	-	0	0	-	-	-	-	-	GO:0016846//carbon-sulfur lyase activity;GO:0043169//cation binding	-	K01759//lactoylglutathione lyase [EC:4.4.1.5]
MAS2736GL001822	828	10	1.3171285886151	240	33.1123678799965	4.6519020771829	Up	5.77118e-61	3.3472844e-60	0	0	-	-	-	-	73	9.66019695592786	2.87465640371424	Up	2.82558e-13	6.55035009944751e-13	GO:0016020//membrane	GO:0016887//ATPase activity;GO:0005215//transporter activity;GO:0032559	GO:0009207	K02013//iron complex transport system ATP-binding protein [EC:3.6.3.34]
MAS2736GL002623	168	371	240.836962428271	176	119.677558194845	-1.00890418152176	Down	3.17436e-15	7.82884680351906e-15	65	41.1359465063595	-2.54958528226333	Down	4.56266e-55	1.96823388683128e-54	76	49.5675859460721	-2.28058792345563	Down	1.343932e-47	6.10296393073593e-47	-	-	-	-
MAS2736GL000216	1578	276	19.0748264955026	587	42.4952546338245	1.15563181279363	Up	5.61892e-30	2.02464083976007e-29	106	7.14194145837233	-1.41728172088594	Down	1.054568e-19	2.83267368609865e-19	0	0	-	-	-	-	-	GO:0004871//signal transducer activity;GO:0003824//catalytic activity	GO:0006351//transcription, DNA-dependent;GO:0007165//signal transduction	K00936//[EC:2.7.3.-];K07814//putative two-component system response regulator
MAS2736GL003443	354	3	0.924222433367204	44	14.1990323282019	3.94140869437789	Up	4.87578e-11	1.06066502327988e-10	0	0	-	-	-	-	0	0	-	-	-	-	GO:0044461	GO:0017111//nucleoside-triphosphatase activity	GO:0048870//cell motility;GO:0042221//response to chemical stimulus	K02417//flagellar motor switch protein FliN/FliY
MAS2736GL001813	1302	257	21.5268583059092	677	59.4000783709016	1.46432705084287	Up	8.48894e-49	4.1267043583815e-48	0	0	-	-	-	-	0	0	-	-	-	-	-	-	-	-
MAS2736GL002230	1143	317	30.2462505184021	0	0	-	-	-	-	0	0	-	-	-	-	669	64.1317875356971	1.08428331022364	Up	4.14882e-30	1.41532103414634e-29	GO:0044424//intracellular part	GO:0046872//metal ion binding;GO:0003677//DNA binding;GO:0034061	GO:0006260//DNA replication;GO:0033554//cellular response to stress	K02346//DNA polymerase IV [EC:2.7.7.7]
MAS2736GL000051	642	486	82.5581123189134	0	0	-	-	-	-	1077	178.360259215784	1.11131231226745	Up	1.690564e-48	6.78978434099617e-48	0	0	-	-	-	-	-	GO:0016832//aldehyde-lyase activity	-	K01625//2-dehydro-3-deoxyphosphogluconate aldolase / 4-hydroxy-2-oxoglutarate aldolase [EC:4.1.2.14 4.1.3.16]
MAS2736GL003139	801	2462	335.20774588278	0	0	-	-	-	-	5177	687.168223771345	1.0356078377055	Up	9.73882e-202	8.95501584649122e-201	0	0	-	-	-	-	-	GO:0043169//cation binding	-	-
MAS2736GL001845	861	339	42.9393098484958	829	109.991902154685	1.35702640482115	Up	4.361e-53	2.27236741016109e-52	0	0	-	-	-	-	0	0	-	-	-	-	-	GO:0016757//transferase activity, transferring glycosyl groups	-	K06911//
MAS2736GL002378	285	148	56.6337564081574	1195	478.996542727213	3.08028111370091	Up	9.98555999999999e-215	1.45291625605536e-213	350	130.569158141643	1.2050800275324	Up	5.9642e-19	1.57480419395466e-18	484	186.077541479548	1.71616981136723	Up	4.36454e-43	1.84985957979798e-42	-	-	-	-
MAS2736GL003508	189	38	21.9270549799923	80	48.354568967614	1.14094015790552	Up	3.46926e-05	5.75019247142294e-05	94	52.8790286714228	1.26998361956308	Up	1.71132e-06	3.10630509090909e-06	122	70.7280173733426	1.68956976384089	Up	9.57534e-12	2.10136645606695e-11	-	-	GO:0009108//coenzyme biosynthetic process	K03638//molybdenum cofactor biosynthesis protein B
MAS2736GL000110	1392	298	23.3472396888824	663	54.4106139872917	1.22063611611217	Up	1.492736e-36	6.05299409836065e-36	0	0	-	-	-	-	0	0	-	-	-	-	-	GO:0016772//transferase activity, transferring phosphorus-containing groups	GO:0009987//cellular process	K07645//two-component system, OmpR family, sensor histidine kinase QseC [EC:2.7.13.3]
MAS2736GL003781	741	1022	150.415018318963	5332	822.017884075153	2.45022116061309	Up	0	0	77	11.0481595350621	-3.7670706589137	Down	6.05864e-217	5.83997184367816e-216	0	0	-	-	-	-	-	-	GO:0006351//transcription, DNA-dependent	-
MAS2736GL001508	882	3748	463.435725930514	0	0	-	-	-	-	1650	198.899082008771	-1.22033264719698	Down	7.57956e-196	6.86416740388769e-195	0	0	-	-	-	-	-	-	-	-
MAS2736GL001800	1263	65	5.61265721609379	183	16.5522513547394	1.56027160171734	Up	1.377414e-15	3.43740407715133e-15	145	12.206244678664	1.12086355831551	Up	6.95532e-08	1.35961103776224e-07	223	19.3461686865405	1.78529202661344	Up	8.7268e-22	2.49609085207907e-21	GO:0044464//cell part	GO:0004673//protein histidine kinase activity;GO:0022892	GO:0007165//signal transduction;GO:0015031//protein transport	K02005//HlyD family secretion protein
MAS2736GL003013	1230	86	7.6252107754556	180	16.7177076857544	1.13252791808933	Up	6.0656e-10	1.25892635735439e-09	190	16.42350734813	1.10691313495787	Up	9.6482e-10	2.01268172139303e-09	0	0	-	-	-	-	GO:0031224//intrinsic to membrane	GO:0005310//dicarboxylic acid transmembrane transporter activity;GO:0015291//secondary active transmembrane transporter activity	GO:0046942//carboxylic acid transport;GO:0015711//organic anion transport	K03309//dicarboxylate/amino acid:cation (Na+ or H+) symporter, DAACS family;K11102//proton glutamate symport protein
MAS2736GL003860	603	100	18.0859447988939	202	38.2686719329512	1.08129486943881	Up	2.67926e-10	5.63596213106553e-10	327	57.6564448851477	1.67261291705238	Up	3.75504e-28	1.1628421506647e-27	234	42.5198773394428	1.23326846953026	Up	8.3085e-14	1.95746580572712e-13	-	-	-	K03808//paraquat-inducible protein A
MAS2736GL001972	1443	6311	476.969229164026	1857	147.012717725835	-1.69795523165576	Down	0	0	1667	122.824976115838	-1.95729223773748	Down	0	0	2528	191.957107101804	-1.31311222015423	Down	0	0	-	-	-	K03933//chitin-binding protein
MAS2736GL003110	1143	5363	511.70549378609	2340	233.872393609109	-1.12959214709109	Down	2.05496e-237	3.15368861313868e-236	0	0	-	-	-	-	0	0	-	-	-	-	-	GO:0016787//hydrolase activity	-	-
MAS2736GL001694	582	9397	1760.85970506785	0	0	-	-	-	-	1230	224.698175682636	-2.97021965181997	Down	0	0	0	0	-	-	-	-	GO:0044424//intracellular part	GO:0046914//transition metal ion binding;GO:0016620//oxidoreductase activity, acting on the aldehyde or oxo group of donors, NAD or NADP as acceptor;GO:0051536//iron-sulfur cluster binding	GO:0015980//energy derivation by oxidation of organic compounds	K00123//formate dehydrogenase, alpha subunit [EC:1.2.1.2]
MAS2736GL001946	744	199	29.1701494359257	1207	185.329121918666	2.66752491667312	Up	1.049674e-186	1.379337240625e-185	95	13.5758830901881	-1.10344673088368	Down	2.36888e-10	5.044547404774e-10	0	0	-	-	-	-	-	GO:0051536//iron-sulfur cluster binding;GO:0043169//cation binding;GO:0003824//catalytic activity	-	K02573//ferredoxin-type protein NapG
MAS2736GL004342	444	7224	1774.40715612629	0	0	-	-	-	-	0	0	-	-	-	-	14941	3687.14446041383	1.05516685261881	Up	0	0	GO:0031224//intrinsic to membrane	GO:0022892	GO:0006810//transport	K03561//biopolymer transport protein ExbB
MAS2736GL000353	903	187	22.5845982443862	502	63.5075414522326	1.49158867052488	Up	1.352222e-37	5.62422701285856e-37	0	0	-	-	-	-	404	49.0215537875474	1.11807696258574	Up	1.098356e-19	2.99655512093628e-19	-	GO:0017111//nucleoside-triphosphatase activity;GO:0032559	GO:0009207	K03924//MoxR-like ATPase [EC:3.6.3.-]
MAS2736GL004238	624	67	11.7097797407069	0	0	-	-	-	-	20	3.40771154490552	-1.78083881424138	Down	1.480128e-07	2.84295772056803e-07	0	0	-	-	-	-	-	-	-	K03533//TorA specific chaperone
MAS2736GL002057	606	82	14.7570565433351	0	0	-	-	-	-	202	35.4402000670174	1.26398175946274	Up	2.4344e-12	5.5175347027027e-12	178	32.1840604944272	1.1249413660699	Up	1.464636e-09	2.98475602525498e-09	-	GO:0003824//catalytic activity	-	K00661//maltose O-acetyltransferase [EC:2.3.1.79]
MAS2736GL000738	1371	943	75.0123464992723	0	0	-	-	-	-	396	30.7096700799538	-1.28843505926646	Down	5.17002e-55	2.22565645379877e-54	0	0	-	-	-	-	-	GO:0016787//hydrolase activity	-	K16044//scyllo-inositol dehydrogenase (NADP+) [EC:1.1.1.-];K00010//myo-inositol 2-dehydrogenase [EC:1.1.1.18]
MAS2736GL002627	2595	3334	140.115682449271	0	0	-	-	-	-	736	30.1548985541327	-2.21615415160038	Down	0	0	7497	316.55093919853	1.17581923754303	Up	0	0	GO:0019867//outer membrane	GO:0004871//signal transducer activity	GO:0051234//establishment of localization	K02014//iron complex outermembrane recepter protein
MAS2736GL001560	453	1439	346.434476005779	677	170.726053066035	-1.02089927670356	Down	1.674216e-55	9.02574138461538e-55	359	84.2584889010547	-2.03968856158822	Down	4.89412e-159	3.87189531320755e-158	0	0	-	-	-	-	-	-	-	-
MAS2736GL004235	1443	49	3.70329460133692	197	15.5958564307967	2.07428155180291	Up	5.91246e-24	1.84435417655786e-23	0	0	-	-	-	-	151	11.4657923941346	1.63045483493145	Up	1.4174e-13	3.3225756424581e-13	GO:0031224//intrinsic to membrane	GO:0015036//disulfide oxidoreductase activity	GO:0051234//establishment of localization;GO:0006091//generation of precursor metabolites and energy	K03611//disulfide bond formation protein DsbB
MAS2736GL000817	1194	67	6.11968388459055	2254	215.654695431505	5.13912218617619	Up	0	0	314	27.9603588468429	2.19185383976288	Up	3.40198e-38	1.22969846034483e-37	351	32.2104095925679	2.39599796956838	Up	4.7022e-48	2.14461208695652e-47	-	-	GO:0048874	K02005//HlyD family secretion protein;K07799//putative multidrug efflux transporter MdtA
MAS2736GL002710	261	228	95.2692733613458	78	34.1399930900654	-1.48054821884075	Down	6.95892e-17	1.80297341959335e-16	61	24.8488759090582	-1.93883039527283	Down	5.50094e-25	1.61749238569425e-24	0	0	-	-	-	-	-	-	-	-
MAS2736GL002330	1116	52486	5129.06017853934	0	0	-	-	-	-	148835	14179.4144542326	1.46703155355459	Up	0	0	0	0	-	-	-	-	GO:0019867//outer membrane;GO:0031224//intrinsic to membrane	-	-	K03286//OmpA-OmpF porin, OOP family
MAS2736GL001223	909	144	17.2765540019533	0	0	-	-	-	-	0	0	-	-	-	-	321	38.6931963247608	1.16326442540158	Up	6.71724e-17	1.72072887912088e-16	-	-	-	-
MAS2736GL002928	1707	113	7.21943873844071	1743	116.646899467591	4.01411746817225	Up	0	0	9251	576.199105131772	6.31853692780628	Up	0	0	3941	252.968456848449	5.13092701144423	Up	0	0	GO:0043234//protein complex	GO:0051536//iron-sulfur cluster binding;GO:0005506//iron ion binding;GO:0016668//oxidoreductase activity, acting on a sulfur group of donors, NAD or NADP as acceptor;GO:0000166//nucleotide binding	GO:0000097//sulfur amino acid biosynthetic process	K00381//sulfite reductase (NADPH) hemoprotein beta-component [EC:1.8.1.2]
MAS2736GL002991	342	37	11.7986992516995	0	0	-	-	-	-	0	0	-	-	-	-	93	29.7954741005475	1.33646538520066	Up	5.85966e-07	1.05887740568475e-06	-	GO:0016859//cis-trans isomerase activity	GO:0044267//cellular protein metabolic process	K01802//peptidylprolyl isomerase [EC:5.2.1.8]
MAS2736GL003807	915	1458	173.778059372926	0	0	-	-	-	-	0	0	-	-	-	-	3011	360.564627777519	1.05301192811933	Up	2.01922e-123	1.7950523559322e-122	GO:0043234//protein complex	GO:0022892	GO:0009306//protein secretion	K02452//general secretion pathway protein C
MAS2736GL001384	153	4615	3289.56738914234	0	0	-	-	-	-	17044	11843.9758812205	1.84818368497411	Up	0	0	0	0	-	-	-	-	GO:0030529//ribonucleoprotein complex	GO:0003723//RNA binding;GO:0003824//catalytic activity;GO:0005198//structural molecule activity	GO:0010467//gene expression	K02886//large subunit ribosomal protein L2
MAS2736GL000543	1623	351	23.5856098245242	0	0	-	-	-	-	161	10.546898726044	-1.16108806086091	Down	1.739666e-18	4.56471810888611e-18	0	0	-	-	-	-	-	GO:0016840	GO:0008152//metabolic process	K01745//histidine ammonia-lyase [EC:4.3.1.3]
MAS2736GL001128	1302	1068	89.4579170066579	0	0	-	-	-	-	175	14.2904032528296	-2.6461625385262	Down	7.51378e-162	6.01245792748091e-161	368	30.9692217795493	-1.53037403590895	Down	1.133628e-78	7.32928056702619e-78	-	GO:0016651//oxidoreductase activity, acting on NADH or NADPH;GO:0050662//coenzyme binding	GO:0008152//metabolic process	K03885//NADH dehydrogenase [EC:1.6.99.3];K00356//NADH dehydrogenase [EC:1.6.99.3]
MAS2736GL000017	1521	1730	124.043897138449	0	0	-	-	-	-	610	42.6400829208691	-1.54056860874481	Down	1.0013e-129	7.0091e-129	0	0	-	-	-	-	-	-	-	K06415//stage V sporulation protein R
MAS2736GL001068	735	396	58.7579127433778	844	131.17903781357	1.15868214508932	Up	1.531212e-42	6.82070599576271e-42	0	0	-	-	-	-	818	121.94371519966	1.05336035258373	Up	7.61914e-35	2.79946685113835e-34	-	GO:0016491//oxidoreductase activity	-	K00453//tryptophan 2,3-dioxygenase [EC:1.13.11.11]
MAS2736GL002715	549	1959	389.153198801511	0	0	-	-	-	-	1003	194.243282334527	-1.00247351032638	Down	1.162344e-75	5.92188139975699e-75	0	0	-	-	-	-	-	GO:0016651//oxidoreductase activity, acting on NADH or NADPH	-	-
MAS2736GL003422	450	5	1.21175830152589	34	8.6312905607191	2.83247432282472	Up	6.77366e-07	1.2357154143167e-06	0	0	-	-	-	-	0	0	-	-	-	-	-	-	-	K03789//ribosomal-protein-alanine N-acetyltransferase [EC:2.3.1.128]
MAS2736GL000114	1584	3417	235.260120245112	1418	102.265792238467	-1.201933138728	Down	1.315928e-167	1.60856896511628e-166	117	7.85322615121409	-4.90482753151684	Down	0	0	301	20.8211530279852	-3.49813491594798	Down	0	0	-	-	-	K02035//peptide/nickel transport system substrate-binding protein
MAS2736GL004141	1104	944	93.2527040739489	0	0	-	-	-	-	2162	208.211175393727	1.15883003970183	Up	4.72124e-102	2.84019502439024e-101	2149	213.285238955024	1.19356665778753	Up	4.76896e-108	3.87801475968992e-107	GO:0016020//membrane	GO:0005488//binding;GO:0008375//acetylglucosaminyltransferase activity	GO:0065008;GO:0000270//peptidoglycan metabolic process;GO:0045229//external encapsulating structure organization;GO:0019276//UDP-N-acetylgalactosamine metabolic process;GO:0030258//lipid modification	K02563//UDP-N-acetylglucosamine--N-acetylmuramyl-(pentapeptide) pyrophosphoryl-undecaprenol N-acetylglucosamine transferase [EC:2.4.1.227]
MAS2736GL002393	114	36	34.43944646442	89	89.1855487504644	1.37274800598583	Up	4.42052e-07	8.12425113636364e-07	0	0	-	-	-	-	0	0	-	-	-	-	-	-	-	-
MAS2736GL002033	1890	1091	62.9537289030831	0	0	-	-	-	-	2732	153.68670886205	1.28762866329551	Up	2.64028e-151	2.03132000733945e-150	0	0	-	-	-	-	GO:0031224//intrinsic to membrane;GO:0019867//outer membrane	GO:0046914//transition metal ion binding;GO:0004871//signal transducer activity;GO:0005381//iron ion transmembrane transporter activity	GO:0015688//iron chelate transport	K02014//iron complex outermembrane recepter protein
MAS2736GL003923	885	11	1.35552623560523	0	0	-	-	-	-	47	5.64640475644006	2.05847951436937	Up	1.991572e-06	3.60252864365833e-06	0	0	-	-	-	-	-	-	-	-
MAS2736GL001689	1056	116	11.9798832082673	392	42.4064075008592	1.82366842544938	Up	4.35952e-39	1.84610086606244e-38	491	49.4350517980271	2.04492050051615	Up	5.65492e-54	2.39990683805668e-53	509	52.8137884945738	2.14030079066971	Up	3.13284e-60	1.63703569613948e-59	-	-	-	K01423//[EC:3.4.-.-];K01269//aminopeptidase [EC:3.4.11.-]
MAS2736GL001278	957	442	50.3696397436781	1613	192.54478620376	1.93456774022595	Up	3.46192e-168	4.24413224489796e-167	2526	280.633057583969	2.47805864572515	Up	0	0	2265	259.32818847549	2.36415271526375	Up	9.55268e-296	1.62939208455284e-294	-	-	-	K03783//purine-nucleoside phosphorylase [EC:2.4.2.1]
MAS2736GL001406	2109	279	14.4273356810408	722	39.1083912528608	1.43867329151973	Up	1.301984e-50	6.57244024009604e-50	0	0	-	-	-	-	636	33.0425833094127	1.19552158317676	Up	2.70244e-33	9.70842315068493e-33	GO:0031224//intrinsic to membrane	GO:0017111//nucleoside-triphosphatase activity;GO:0015405;GO:0032559	GO:0006810//transport;GO:0051704;GO:0019538//protein metabolic process;GO:0009207	K13409//ATP-binding cassette, subfamily B, bacterial RaxB
MAS2736GL000848	693	22	3.46216657578826	0	0	-	-	-	-	273	41.8838728064751	3.59664780361158	Up	3.83856e-55	1.65757796910402e-54	471	74.4699616606059	4.42691157069707	Up	1.443548e-111	1.19706075256917e-110	-	-	-	K06911//
MAS2736GL001706	3279	233	7.74948813144187	450	15.6776307208584	1.01653462302451	Up	2.95204e-19	8.16666328947368e-19	0	0	-	-	-	-	0	0	-	-	-	-	-	GO:0008233//peptidase activity	-	K01387//microbial collagenase [EC:3.4.24.3]
MAS2736GL003290	465	449	105.305705300347	0	0	-	-	-	-	997	227.960512689138	1.11420034098607	Up	3.3151e-45	1.28349162511542e-44	0	0	-	-	-	-	-	-	-	-
MAS2736GL004151	300	66	23.9928143702126	208	79.2047839689517	1.72298517524439	Up	5.8131e-20	1.64606636363636e-19	0	0	-	-	-	-	0	0	-	-	-	-	-	-	-	-
MAS2736GL000405	366	148	44.1000562194668	0	0	-	-	-	-	309	89.7624739402326	1.02533194360445	Up	2.2409e-13	5.19408164731896e-13	324	96.9967945864465	1.13715657697726	Up	1.725808e-16	4.37552288096677e-16	-	-	-	-
MAS2736GL002768	480	111	25.2197196505076	0	0	-	-	-	-	45	9.96755626884865	-1.33924048869141	Down	3.70132e-08	7.34135986754967e-08	0	0	-	-	-	-	-	-	-	-
MAS2736GL001357	480	1779	404.19712845273	0	0	-	-	-	-	666	147.51983277896	-1.45415014686687	Down	1.52671e-122	1.0358406197411e-121	0	0	-	-	-	-	-	-	-	K02200//cytochrome c-type biogenesis protein CcmH
MAS2736GL003272	840	10	1.2983124659206	59	8.02383628806345	2.62765453093622	Up	2.44198e-10	5.14971208625878e-10	34	4.30345286528069	1.728857027692	Up	0.000341302	0.000544965455445544	0	0	-	-	-	-	-	-	-	-
MAS2736GL003193	741	820	120.685239747113	362	55.8084159855974	-1.1126946359605	Down	5.62086e-37	2.299194192607e-36	0	0	-	-	-	-	0	0	-	-	-	-	-	GO:0016836//hydro-lyase activity	GO:0006631//fatty acid metabolic process	K15866//2-(1,2-epoxy-1,2-dihydrophenyl)acetyl-CoA isomerase [EC:5.3.3.18]
MAS2736GL001948	300	26	9.45171475190194	199	75.7776538933721	3.0031244788643	Up	3.143e-36	1.26593055555556e-35	60	21.2641200402105	1.16977315879646	Up	0.000352434	0.000562098045644732	0	0	-	-	-	-	-	-	-	K02570//periplasmic nitrate reductase NapD
MAS2736GL002537	303	11	3.95921029211429	66	24.8834526939776	2.6519020771829	Up	1.620588e-11	3.5979791657867e-11	0	0	-	-	-	-	140	50.6266120137057	3.67661133802926	Up	4.83954e-30	1.6482719025974e-29	-	-	-	-
MAS2736GL003269	1065	1757	179.920507249098	688	73.798606948319	-1.28569414484454	Down	1.316004e-96	1.08081969140625e-95	0	0	-	-	-	-	848	87.244830296778	-1.04421808172359	Down	1.799868e-71	1.07581853675214e-70	-	GO:0016881//acid-amino acid ligase activity;GO:0032559	GO:0006163//purine nucleotide metabolic process	K01923//phosphoribosylaminoimidazole-succinocarboxamide synthase [EC:6.3.2.6]
MAS2736GL002200	1383	294	23.1837488491504	926	76.4888515301699	1.72213561488562	Up	3.223e-83	2.40723179396092e-82	1763	135.533780299678	2.54746669581284	Up	7.2217e-247	7.55126885286783e-246	1463	115.908584923787	2.32180164902371	Up	1.252254e-187	1.4885149529745e-186	-	-	-	-
MAS2736GL002600	549	191	37.9419402608926	391	81.3605257772702	1.10053554573335	Up	4.58394e-19	1.2614834882199e-18	0	0	-	-	-	-	430	85.820209202	1.1775239612753	Up	1.60586e-22	4.68254938151494e-22	-	-	-	K00356//NADH dehydrogenase [EC:1.6.99.3]
MAS2736GL002857	699	111	17.3182624209494	0	0	-	-	-	-	276	41.980666173806	1.27743087175709	Up	1.414184e-16	3.55070270179641e-16	257	40.2855600257437	1.21796862256536	Up	9.313e-15	2.26011266628109e-14	-	-	-	K03892//ArsR family transcriptional regulator
MAS2736GL002607	303	79	28.4343284615481	179	67.4869398821514	1.2469746055489	Up	2.69342e-11	5.92045535807632e-11	0	0	-	-	-	-	192	69.430782190225	1.28794169226564	Up	2.6952e-12	6.06383871313673e-12	-	-	-	-
MAS2736GL003755	339	753	242.244425057255	3074	1035.88966099625	2.0963349714806	Up	0	0	4419	1385.93136368274	2.5163204424141	Up	0	0	5154	1665.85874779915	2.78173070690928	Up	0	0	-	-	-	-
MAS2736GL001255	765	407	58.0218386730632	1368	204.28383195612	1.8159071070814	Up	2.74344e-131	2.81369882926829e-130	1001	139.120157910135	1.26166355589877	Up	6.74998e-55	2.90283755282051e-54	1254	179.609605545767	1.63019658825738	Up	2.72984e-101	2.11726592236599e-100	-	GO:0016811//hydrolase activity, acting on carbon-nitrogen (but not peptide) bonds, in linear amides	GO:0009064//glutamine family amino acid metabolic process	K07010//putative glutamine amidotransferase
MAS2736GL003181	192	29	16.4723394113676	204	121.377523510112	2.88138392330566	Up	1.248156e-35	4.98432666666667e-35	78	43.1927438316775	1.3907435050637	Up	3.03018e-06	5.43669008985879e-06	101	57.6386237892648	1.80699042734581	Up	8.51628e-11	1.81669094458566e-10	-	-	-	K02192//bacterioferritin-associated ferredoxin
MAS2736GL002618	525	1705	354.179640703139	0	0	-	-	-	-	6291	1274.02456355204	1.84683990423524	Up	0	0	3617	754.888245755548	1.09178179846582	Up	1.024588e-156	1.09116021522843e-155	-	GO:0005515//protein binding	GO:0044267//cellular protein metabolic process	K04082//molecular chaperone HscB
MAS2736GL000904	792	1402	193.055129402193	0	0	-	-	-	-	0	0	-	-	-	-	2890	399.821476750015	1.050343083099	Up	4.67674e-118	4.03777799176955e-117	-	GO:0017111//nucleoside-triphosphatase activity	-	K03496//chromosome partitioning protein
MAS2736GL001765	894	81	9.88111635136883	0	0	-	-	-	-	0	0	-	-	-	-	37	4.53479504063323	-1.12363669753409	Down	5.04392e-05	8.20321252713178e-05	GO:0016021//integral to membrane	-	GO:0051234//establishment of localization	K05786//chloramphenicol-sensitive protein RarD
MAS2736GL002611	744	3116	456.754701720323	870	133.584371225551	-1.77366835086383	Down	1.046464e-271	1.82588428215768e-270	0	0	-	-	-	-	1035	152.426638446219	-1.5833045259534	Down	2.71182e-237	3.89684819178082e-236	-	GO:0004437//inositol or phosphatidylinositol phosphatase activity	-	K01092//myo-inositol-1(or 4)-monophosphatase [EC:3.1.3.25]
MAS2736GL001433	981	112	12.4510944743945	0	0	-	-	-	-	2642	286.339475770826	4.52338211051825	Up	0	0	260	29.040079324594	1.22177283069243	Up	5.59574e-15	1.36430709122603e-14	GO:0044424//intracellular part	GO:0016620//oxidoreductase activity, acting on the aldehyde or oxo group of donors, NAD or NADP as acceptor;GO:0005515//protein binding;GO:0000166//nucleotide binding	GO:0006525//arginine metabolic process	K00145//N-acetyl-gamma-glutamyl-phosphate reductase [EC:1.2.1.38]
MAS2736GL002742	1437	512	38.8572181867175	1870	148.660014876686	1.93576213123674	Up	7.86884e-195	1.07780039739414e-193	7181	531.30704943894	3.77329132850518	Up	0	0	2582	196.876068209935	2.34103322502878	Up	0	0	-	-	-	K06918//
MAS2736GL003569	678	1155	185.785067025983	450	75.8214618491071	-1.29295636862464	Down	1.114534e-64	6.67609041310541e-64	0	0	-	-	-	-	506	81.7738190130356	-1.18392362188752	Down	6.856e-58	3.48700315151515e-57	-	-	-	K07274//outer membrane protein
MAS2736GL002777	174	48	30.0850336930566	184	120.803052472539	2.0055390317976	Up	1.420068e-21	4.16705229588276e-21	114	69.6583242696549	1.21124979477261	Up	3.73952e-07	7.04710443146067e-07	115	72.4172535146788	1.2672874899448	Up	9.49298e-08	1.77427813273942e-07	-	-	-	-
MAS2736GL001771	234	22	10.2533394744498	0	0	-	-	-	-	2	0.908723078641472	-3.49610933730827	Down	1.481788e-05	2.55264465242399e-05	0	0	-	-	-	-	-	-	-	-
MAS2736GL000706	924	267	31.5135844000726	1246	154.047766023529	2.28933199779819	Up	2.02358e-161	2.39694476056338e-160	0	0	-	-	-	-	0	0	-	-	-	-	-	-	-	K04013//cytochrome c-type protein NrfB
MAS2736GL000707	2112	793	40.9484801041206	3287	177.793190631791	2.11831826183808	Up	0	0	0	0	-	-	-	-	0	0	-	-	-	-	-	-	-	-
MAS2736GL002147	855	17	2.16840959220422	56	7.48223330340974	1.78683165726901	Up	1.294054e-06	2.32940799229452e-06	0	0	-	-	-	-	0	0	-	-	-	-	-	-	-	K00100//[EC:1.1.1.-];K00059//3-oxoacyl-[acyl-carrier protein] reductase [EC:1.1.1.100]
MAS2736GL002553	867	220	27.6733729760238	494	65.0904366526852	1.23394709452176	Up	4.203e-28	1.45461851851852e-27	823	100.924860398461	1.86671118822599	Up	2.56536e-79	1.33456010918114e-78	690	87.2013986958762	1.65585277786246	Up	8.82102e-58	4.47016907246377e-57	-	GO:0016791//phosphatase activity	-	K01082//3'(2'), 5'-bisphosphate nucleotidase [EC:3.1.3.7]
MAS2736GL002648	2181	433	21.651637327127	3588	187.934322347238	3.11768053665428	Up	0	0	1634	79.6551401781382	1.87929133474798	Up	4.60078e-157	3.60580757757009e-156	1928	96.8600796247287	2.16142606122482	Up	7.2679e-226	1.00647222442244e-224	-	-	-	K13735//adhesin/invasin
MAS2736GL001679	468	36	8.38909593364077	0	0	-	-	-	-	85	19.3103654211313	1.20278821602442	Up	1.313768e-05	2.27253680858086e-05	0	0	-	-	-	-	GO:0044464//cell part	GO:0003676//nucleic acid binding;GO:0001071//nucleic acid binding transcription factor activity	GO:0006351//transcription, DNA-dependent	K06075//MarR family transcriptional regulator, transcriptional regulator for hemolysin
MAS2736GL002020	327	28	9.33832085579585	95	33.1883136778864	1.82944026273509	Up	1.283336e-10	2.74348138281647e-10	0	0	-	-	-	-	0	0	-	-	-	-	-	-	-	K01607//4-carboxymuconolactone decarboxylase [EC:4.1.1.44]
MAS2736GL002162	1134	92	8.84775902701443	0	0	-	-	-	-	941	88.2254715954058	3.31781123800055	Up	1.467538e-173	1.21608435454545e-172	267	25.7983342058504	1.54389391535213	Up	2.9702e-21	8.43802247799594e-21	-	GO:0016769//transferase activity, transferring nitrogenous groups	-	K00817//histidinol-phosphate aminotransferase [EC:2.6.1.9]
MAS2736GL003684	648	19	3.19769551791554	53	9.34351306613791	1.54693251758136	Up	2.15684e-05	3.61623293460925e-05	0	0	-	-	-	-	0	0	-	-	-	-	-	-	-	K07152//
MAS2736GL003474	723	54	8.14542924677154	19	3.00209642397479	-1.44002041225814	Down	7.80368e-05	0.000126941873887814	0	0	-	-	-	-	0	0	-	-	-	-	-	GO:0034062//RNA polymerase activity;GO:0003676//nucleic acid binding;GO:0001071//nucleic acid binding transcription factor activity;GO:0000996	GO:0006351//transcription, DNA-dependent	K02405//RNA polymerase sigma factor for flagellar operon FliA
MAS2736GL003372	2736	4154	165.580394228242	0	0	-	-	-	-	0	0	-	-	-	-	8872	355.30301911298	1.10151808903865	Up	0	0	GO:0043231//intracellular membrane-bounded organelle	GO:0003676//nucleic acid binding;GO:0001071//nucleic acid binding transcription factor activity;GO:0034061;GO:0004527//exonuclease activity	GO:0006259//DNA metabolic process;GO:0006351//transcription, DNA-dependent	K02335//DNA polymerase I [EC:2.7.7.7]
MAS2736GL002587	390	1334	373.035132515893	623	182.487353597104	-1.03151502169884	Down	1.958134e-52	1.00782784210526e-51	153	41.7103893096436	-3.16083282716291	Down	2.70418e-242	2.78590337592137e-241	376	105.637154825961	-1.82019415978536	Down	1.062368e-124	9.52499172649573e-124	-	-	-	-
MAS2736GL001155	975	22	2.46080147386796	65	7.6158446123992	1.6298757708529	Up	9.92792e-07	1.79711164873009e-06	53	5.77947878015976	1.23181111725493	Up	0.00047444	0.000748711674821227	0	0	-	-	-	-	-	GO:0003676//nucleic acid binding;GO:0003824//catalytic activity	GO:0006310//DNA recombination	K07491//putative transposase
MAS2736GL003520	168	172	111.654872069171	0	0	-	-	-	-	40	25.3144286192982	-2.1410143784857	Down	1.184788e-21	3.30746743275632e-21	0	0	-	-	-	-	GO:0031224//intrinsic to membrane	-	-	-
MAS2736GL003631	867	391	49.1831310619332	0	0	-	-	-	-	76	9.31991420447517	-2.39977500253474	Down	4.09282e-54	1.74225322436548e-53	136	17.1875220617959	-1.51680201633543	Down	1.664132e-29	5.61310118327974e-29	-	GO:0003676//nucleic acid binding;GO:0001071//nucleic acid binding transcription factor activity	GO:0006351//transcription, DNA-dependent	K11921//LysR family transcriptional regulator;K04761//LysR family transcriptional regulator, hydrogen peroxide-inducible genes activator;K03717//LysR family transcriptional regulator, transcriptional activator of nhaA
MAS2736GL002473	273	317	126.635400522101	133	55.6542490906096	-1.18611701817647	Down	9.96406e-17	2.56576070422535e-16	156	60.7546286863156	-1.05961452994813	Down	9.77862e-15	2.3456380812357e-14	0	0	-	-	-	-	-	-	-	-
MAS2736GL003220	429	15802	4017.10587707247	0	0	-	-	-	-	41417	10264.5228403892	1.35343817199318	Up	0	0	0	0	-	-	-	-	GO:0030529//ribonucleoprotein complex	GO:0005198//structural molecule activity	GO:0010467//gene expression	K02871//large subunit ribosomal protein L13
MAS2736GL003598	465	92	21.5771155626546	0	0	-	-	-	-	27	6.17345420522239	-1.80535217256452	Down	4.71828e-10	9.94658021116139e-10	38	8.95414455800012	-1.26887450289184	Down	1.93941e-06	3.4063475763918e-06	-	-	-	-
MAS2736GL001110	1359	434	34.8280200571017	0	0	-	-	-	-	932	72.9144955021197	1.06595719353883	Up	1.480024e-39	5.40099271714534e-39	0	0	-	-	-	-	GO:0016020//membrane	GO:0022857//transmembrane transporter activity	GO:0042493//response to drug;GO:0006810//transport	K03327//multidrug resistance protein, MATE family
MAS2736GL002042	1839	379	22.4758432110104	1395	86.6566332324379	1.9469349450072	Up	5.9579e-147	6.64535e-146	1532	88.5715929896749	1.97846882508289	Up	9.68254e-158	7.60278843071161e-157	1690	100.692803596125	2.16351343272004	Up	1.819288e-198	2.25183848023599e-197	-	-	-	K02488//two-component system, cell cycle response regulator
MAS2736GL002841	714	64	9.77552915516684	0	0	-	-	-	-	143	21.293901720939	1.12319361810741	Up	8.15232e-08	1.58841439405204e-07	141	21.6378625956538	1.14631129212038	Up	4.71652e-08	8.9468887522604e-08	-	-	-	K06183//16S rRNA pseudouridine516 synthase [EC:5.4.99.19]
MAS2736GL001081	1860	95	5.57017928927224	247	15.1702711230855	1.44545119971547	Up	1.74177e-18	4.72220686653772e-18	0	0	-	-	-	-	0	0	-	-	-	-	-	-	-	K01322//prolyl oligopeptidase [EC:3.4.21.26]
MAS2736GL004044	1755	203	12.6147146261413	0	0	-	-	-	-	56	3.3925661602615	-1.89465871379854	Down	8.89378e-22	2.48445166822119e-21	0	0	-	-	-	-	-	GO:0016301//kinase activity	GO:0007165//signal transduction	K13040//two-component system, LuxR family, sensor histidine kinase TtrS [EC:2.7.13.3];K10819//histidine kinase
MAS2736GL000712	936	24560	2861.61383514191	0	0	-	-	-	-	3469	394.045044975908	-2.86039653364214	Down	0	0	11836	1385.55115749122	-1.04636901934203	Down	0	0	-	-	-	K04013//cytochrome c-type protein NrfB
MAS2736GL000460	948	8909	1024.89443433172	2096	252.576112461847	-2.02068521068772	Down	0	0	2764	309.989598054545	-1.72518360696963	Down	0	0	2555	295.308552513491	-1.79518027314034	Down	0	0	-	GO:0043169//cation binding;GO:0003824//catalytic activity;GO:0032559	GO:0043412//macromolecule modification	K14940//gamma-F420-2:alpha-L-glutamate ligase [EC:6.3.2.32]
MAS2736GL004283	795	83	11.3859553615074	211	30.3196832682308	1.41299933382201	Up	1.607006e-15	4.00086455298994e-15	184	24.6075351408725	1.11184480603912	Up	1.55118e-09	3.21190011851852e-09	263	36.2478354425894	1.67063949766697	Up	2.6767e-23	7.96555546099291e-23	-	-	-	-
MAS2736GL002502	198	319	175.704953721254	885	510.607763785856	1.53906060766724	Up	5.72818e-68	3.58971637853949e-67	0	0	-	-	-	-	1492	825.652101468544	2.23237914621196	Up	2.16132e-182	2.53321193296089e-181	-	GO:0003676//nucleic acid binding	GO:0005975//carbohydrate metabolic process;GO:0006401//RNA catabolic process	K03563//carbon storage regulator
MAS2736GL001501	2850	91	3.48221069806914	323	12.9469358410786	1.89453529095697	Up	3.86476e-34	1.50614604263207e-33	0	0	-	-	-	-	595	22.8752349546139	2.7157111577182	Up	2.35312e-92	1.69360060377358e-91	-	-	-	K07263//zinc protease [EC:3.4.24.-]
MAS2736GL003277	753	117	16.9453053320951	0	0	-	-	-	-	245	34.5930239697979	1.02959550074819	Up	5.75646e-11	1.24931867391304e-10	233	33.904270361939	1.00058136479246	Up	3.1277e-10	6.54555072319202e-10	-	GO:0016853//isomerase activity	GO:0044267//cellular protein metabolic process	K03772//FKBP-type peptidyl-prolyl cis-trans isomerase FkpA [EC:5.2.1.8]
MAS2736GL001481	882	1235	152.706275753518	2811	364.084000092758	1.25351198837005	Up	1.85717e-155	2.16326865650969e-154	0	0	-	-	-	-	0	0	-	-	-	-	-	GO:0016765//transferase activity, transferring alkyl or aryl (other than methyl) groups	GO:0006778//porphyrin-containing compound metabolic process;GO:0018065//protein-cofactor linkage;GO:0018130	K01749//hydroxymethylbilane synthase [EC:2.5.1.61]
MAS2736GL003884	129	4	3.38165107402574	0	0	-	-	-	-	32	26.3741023754548	2.96332228132902	Up	1.568082e-06	2.85371867447917e-06	24	20.3852005849207	2.59172244044274	Up	9.86532e-05	0.000157634739984768	-	-	-	-
MAS2736GL003553	918	23	2.7323961701074	154	19.1640534364294	2.81016416109964	Up	1.362524e-26	4.51490419227738e-26	69	7.99141766217059	1.54828478205018	Up	2.01204e-06	3.63798349288486e-06	146	17.4262376459875	2.67302254254459	Up	1.91763e-23	5.73103666666667e-23	-	-	GO:0006351//transcription, DNA-dependent	K10918//LysR family transcriptional regulator, transcriptional activator AphB
MAS2736GL002825	507	148	31.835543543047	475	107.027402097326	1.74926991405111	Up	1.829724e-44	8.35395159609121e-44	410	85.9791835945393	1.43334901520552	Up	3.57774e-28	1.10875564079823e-27	589	127.291907104114	1.9994303979231	Up	1.006226e-63	5.49755767708333e-63	-	-	-	-
MAS2736GL000771	1578	78	5.39071183568552	0	0	-	-	-	-	0	0	-	-	-	-	215	14.9288006501578	1.4695505704488	Up	2.7386e-16	6.9140587244284e-16	-	-	-	K03406//methyl-accepting chemotaxis protein
MAS2736GL000642	591	599	110.534500905686	0	0	-	-	-	-	2594	466.659284131184	2.07787285279195	Up	3.7428e-283	4.31141769230769e-282	1785	330.936140206343	1.58205610584927	Up	2.26848e-137	2.22395842990654e-136	GO:0044424//intracellular part	-	GO:0022402//cell cycle process;GO:0051276//chromosome organization	K06024//segregation and condensation protein B
MAS2736GL001989	1725	739	46.7211852953547	1835	121.522390119587	1.37907337004617	Up	3.96432e-118	3.78003755102041e-117	1888	116.36712648092	1.31653477654472	Up	9.03972e-109	5.61534014222222e-108	1548	98.3275718648306	1.07351914171985	Up	2.31742e-66	1.31049788679245e-65	-	GO:0046914//transition metal ion binding;GO:0004527//exonuclease activity	GO:0006259//DNA metabolic process	K07462//single-stranded-DNA-specific exonuclease [EC:3.1.-.-]
MAS2736GL003252	990	32	3.52511505898441	71	8.19280253758096	1.21668669596643	Up	4.08282e-05	6.74058032979976e-05	0	0	-	-	-	-	0	0	-	-	-	-	-	-	-	-
MAS2736GL003532	660	246	40.6489830239139	0	0	-	-	-	-	656	105.676232927106	1.37835978060786	Up	1.167442e-41	4.33576997874225e-41	0	0	-	-	-	-	-	-	-	K06890//
MAS2736GL000505	1848	1156	68.2204186638277	3665	226.559013834765	1.73161137698224	Up	0	0	5084	292.496716137527	2.10014491383331	Up	0	0	4272	253.292735839258	1.89253018890846	Up	0	0	-	GO:0070569	-	K07182//CBS domain-containing protein
MAS2736GL000816	486	53	11.8931833297911	168	39.4895646568848	1.73133654467731	Up	1.649752e-16	4.22228068167985e-16	0	0	-	-	-	-	117	26.3780720531729	1.1492042047418	Up	6.28502e-07	1.13232906483469e-06	-	GO:0046914//transition metal ion binding;GO:0003676//nucleic acid binding;GO:0001071//nucleic acid binding transcription factor activity	GO:0006351//transcription, DNA-dependent;GO:0006950//response to stress	K13639//MerR family transcriptional regulator, redox-sensitive transcriptional activator SoxR
MAS2736GL003539	3198	201	6.85450521407234	792	28.2915053143535	2.04524450536243	Up	8.92238e-90	7.06565120527307e-89	0	0	-	-	-	-	0	0	-	-	-	-	-	GO:0060089;GO:0003824//catalytic activity	GO:0007165//signal transduction;GO:0006351//transcription, DNA-dependent	K13924//two-component system, chemotaxis family, CheB/CheR fusion protein [EC:2.1.1.80 3.1.1.61]
MAS2736GL001490	567	57	10.9635274899961	249	50.1678653038995	2.19405149436509	Up	5.7324e-32	2.1388413487134e-31	242	45.3784572286678	2.04929550443889	Up	1.752424e-27	5.37521128895391e-27	219	42.3208628545411	1.94865698515803	Up	6.28996e-24	1.90286028550829e-23	-	-	-	K03192//urease accessory protein
MAS2736GL002930	1554	18158	1274.31123006412	0	0	-	-	-	-	5740	392.715730472355	-1.69816038341723	Down	0	0	0	0	-	-	-	-	-	GO:0008746//NAD(P)+ transhydrogenase activity	GO:0006818//hydrogen transport;GO:0008152//metabolic process	K00324//NAD(P) transhydrogenase subunit alpha [EC:1.6.1.2]
MAS2736GL000082	534	13	2.65497605390504	45	9.62676987522371	1.85835295465033	Up	8.6366e-06	1.48535390593047e-05	0	0	-	-	-	-	62	12.7216630991102	2.26051653196737	Up	4.48126e-09	8.96252e-09	-	-	-	K09939//hypothetical protein
MAS2736GL001196	426	912	233.476810772876	0	0	-	-	-	-	3310	826.106071984702	1.82304776885886	Up	2.3037e-303	2.78369282420749e-302	2543	654.079019589347	1.48618567224695	Up	6.539e-178	7.51716273972602e-177	GO:0044424//intracellular part	-	GO:0042254//ribosome biogenesis	K09748//ribosome maturation factor RimP
MAS2736GL003746	1281	1035	88.1149771952667	2773	247.292003632119	1.48875642511454	Up	5.40964e-199	7.50743768976897e-198	3909	324.43967696012	1.88049109823163	Up	0	0	2451	209.6465110506	1.25049965620174	Up	3.40498e-132	3.25450935763098e-131	GO:0044464//cell part	-	GO:0006810//transport	K16053//miniconductance mechanosensitive channel
MAS2736GL001789	495	619	136.377888844459	1304	300.941253774805	1.14187213147856	Up	2.6017e-63	1.53223368347339e-62	3109	667.779284899134	2.29176158345583	Up	0	0	2177	481.888639382579	1.82109003269553	Up	1.535788e-203	1.94687808096677e-202	-	-	-	K02067//putative ABC transport system substrate-binding protein
MAS2736GL003700	1077	68	6.88575747942288	182	19.304787179062	1.4872713754101	Up	1.488028e-14	3.63365722415796e-14	149	14.7091638161159	1.09502796054085	Up	8.1071e-08	1.5803379962808e-07	181	18.4143472786024	1.41914298555446	Up	2.62622e-13	6.09829503043719e-13	-	-	-	-
MAS2736GL002921	1737	46	2.88812859431041	787	51.7588057854765	4.16359744591222	Up	5.99048e-183	7.75075950769231e-182	5824	356.483117772555	6.94755496547071	Up	0	0	1222	77.0841069325881	4.7382265534833	Up	5.9098e-299	1.02047410699588e-297	-	-	GO:0006810//transport	-
MAS2736GL002899	561	40	7.7759891007009	467	95.0962415505462	3.61229022128405	Up	4.79764e-98	3.97910773175542e-97	0	0	-	-	-	-	325	63.4766439782235	3.02912775275004	Up	3.59422e-57	1.8104858487395e-56	-	-	-	K09939//hypothetical protein
MAS2736GL000462	852	3	0.384007912455388	203	27.2185995830465	6.14731299292577	Up	1.282314e-58	7.16086370517928e-58	135	16.8465739755188	5.4551753776587	Up	6.89398e-36	2.41692793812709e-35	116	14.9180429163123	5.279778434128	Up	3.31732e-31	1.14752470898599e-30	-	-	-	K00599//[EC:2.1.1.-]
MAS2736GL002682	1167	26259	2453.95073828548	12212	1195.43309005937	-1.03757290518366	Down	0	0	0	0	-	-	-	-	0	0	-	-	-	-	-	GO:0043169//cation binding;GO:0004774//succinate-CoA ligase activity;GO:0032559	GO:0009060//aerobic respiration	K01903//succinyl-CoA synthetase beta subunit [EC:6.2.1.5]
MAS2736GL000863	1323	1389	114.498794613569	4610	398.061719536965	1.79765972779705	Up	0	0	0	0	-	-	-	-	0	0	-	-	-	-	-	GO:0016833//oxo-acid-lyase activity	GO:0043436	K01637//isocitrate lyase [EC:4.1.3.1]
MAS2736GL001954	5304	842	17.3127911179547	3098	66.7247924468686	1.94638458218492	Up	0	0	412	8.25868915588867	-1.06785361455415	Down	5.3908e-37	1.92863689419795e-36	0	0	-	-	-	-	GO:0031224//intrinsic to membrane	GO:0004673//protein histidine kinase activity;GO:0004871//signal transducer activity;GO:0032559	GO:0006468//protein phosphorylation;GO:0007165//signal transduction;GO:0006351//transcription, DNA-dependent	K00936//[EC:2.7.3.-];K11527//two-component system, unclassified family, sensor histidine kinase and response regulator [EC:2.7.13.3]
MAS2736GL000700	765	269	38.3485862482899	128	19.1142766742568	-1.00452278609488	Down	2.29548e-11	5.07225086705202e-11	0	0	-	-	-	-	0	0	-	-	-	-	-	GO:0046872//metal ion binding;GO:0003824//catalytic activity	GO:0008152//metabolic process	K06169//tRNA-(ms[2]io[6]A)-hydroxylase [EC:1.-.-.-]
MAS2736GL001672	1194	137	12.513383465506	351	33.5824303888457	1.42423471380578	Up	4.3198e-25	1.37507638152914e-24	0	0	-	-	-	-	0	0	-	-	-	-	-	-	-	-
MAS2736GL003283	1074	12	1.21852790097576	0	0	-	-	-	-	125	12.3743715317798	3.34414406526995	Up	1.628196e-24	4.75419625905292e-24	54	5.50912892902536	2.17668494116389	Up	9.27588e-08	1.73447381818182e-07	-	-	-	-
MAS2736GL002721	405	204	54.933043002507	555	156.54791703265	1.51085819572772	Up	3.75712e-42	1.66301995789474e-41	0	0	-	-	-	-	417	112.816985088955	1.03823817119476	Up	3.80732e-18	1.00285717011927e-17	-	-	-	-
MAS2736GL002324	2010	25	1.35644585991704	170	9.66189241871541	2.83247432282472	Up	1.9546e-29	6.95943522438611e-29	0	0	-	-	-	-	0	0	-	-	-	-	-	GO:0004871//signal transducer activity;GO:0016301//kinase activity	GO:0050794//regulation of cellular process;GO:0044237//cellular metabolic process	K00936//[EC:2.7.3.-];K13587//two-component system, cell cycle sensor histidine kinase and response regulator CckA [EC:2.7.13.3];K02482//two-component system, NtrC family, sensor kinase [EC:2.7.13.3]
MAS2736GL000976	885	195	24.0297832675473	0	0	-	-	-	-	41	4.92558712795835	-2.2864560278025	Down	2.71944e-26	8.16806011461318e-26	0	0	-	-	-	-	-	-	-	K00100//[EC:1.1.1.-];K00540//[EC:1.-.-.-];K00019//3-hydroxybutyrate dehydrogenase [EC:1.1.1.30]
MAS2736GL000048	1473	1558	115.351492898819	0	0	-	-	-	-	7205	520.054259639227	2.17262547832947	Up	0	0	0	0	-	-	-	-	-	GO:0000166//nucleotide binding;GO:0016616//oxidoreductase activity, acting on the CH-OH group of donors, NAD or NADP as acceptor	GO:0019318//hexose metabolic process	K00036//glucose-6-phosphate 1-dehydrogenase [EC:1.1.1.49]
MAS2736GL001191	270	3259	1316.37343489096	1464	619.422028475135	-1.08757422199278	Down	1.417018e-136	1.49337360651629e-135	0	0	-	-	-	-	0	0	-	-	-	-	GO:0030529//ribonucleoprotein complex	GO:0003723//RNA binding;GO:0005198//structural molecule activity	GO:0010467//gene expression	K02956//small subunit ribosomal protein S15
MAS2736GL001776	276	202	79.8179924700749	403	166.803553195483	1.06336412223792	Up	1.271912e-18	3.45950191461837e-18	0	0	-	-	-	-	0	0	-	-	-	-	GO:0044424//intracellular part	GO:0005402;GO:0016772//transferase activity, transferring phosphorus-containing groups	GO:0008643//carbohydrate transport;GO:0006796//phosphate-containing compound metabolic process	K08485//phosphocarrier protein NPr
MAS2736GL004080	2109	7654	395.795079937944	0	0	-	-	-	-	16639	838.818618655907	1.08360520566057	Up	0	0	0	0	-	-	-	-	-	GO:0031406//carboxylic acid binding;GO:0016778;GO:0016794	GO:0006163//purine nucleotide metabolic process;GO:0006796//phosphate-containing compound metabolic process	K00951//GTP pyrophosphokinase [EC:2.7.6.5]
MAS2736GL003057	804	146	19.8041095547888	328	46.6044222549802	1.23466702219981	Up	3.33656e-19	9.21223558765594e-19	0	0	-	-	-	-	0	0	-	-	-	-	-	GO:0003824//catalytic activity	GO:0006631//fatty acid metabolic process	K01715//3-hydroxybutyryl-CoA dehydratase [EC:4.2.1.55]
MAS2736GL000632	1461	181	13.5109806515104	432	33.7786947901074	1.32198119154202	Up	2.0936e-27	7.05981395348837e-27	0	0	-	-	-	-	492	36.8984688205495	1.44942855797763	Up	1.341784e-34	4.91714031790393e-34	-	-	-	K13730//internalin A
MAS2736GL000295	1041	1366	143.106210941011	0	0	-	-	-	-	2822	288.219725040701	1.01008278563621	Up	1.724984e-106	1.0558916659854e-105	3289	346.183689135877	1.2744514642669	Up	5.62654e-182	6.53987862603878e-181	-	GO:0003676//nucleic acid binding;GO:0003678//DNA helicase activity;GO:0032559	GO:0031668//cellular response to extracellular stimulus;GO:0006259//DNA metabolic process;GO:0033554//cellular response to stress	K03551//holliday junction DNA helicase RuvB [EC:3.6.4.12]
MAS2736GL003237	636	131	22.4632553065884	275	49.3952185945703	1.13680438333632	Up	1.617136e-14	3.94663777132908e-14	0	0	-	-	-	-	352	60.6427665199214	1.43276855682144	Up	8.3697e-25	2.58800745762712e-24	-	GO:0016811//hydrolase activity, acting on carbon-nitrogen (but not peptide) bonds, in linear amides	GO:0042221//response to chemical stimulus	K03411//chemotaxis protein CheD [EC:3.5.1.44]
MAS2736GL001375	312	9728	3400.38021843573	0	0	-	-	-	-	31164	10619.7922585436	1.64298756728501	Up	0	0	0	0	-	-	-	-	GO:0030529//ribonucleoprotein complex	GO:0003723//RNA binding;GO:0005198//structural molecule activity	GO:0010467//gene expression	K02933//large subunit ribosomal protein L6
MAS2736GL003902	432	256	64.6271094147141	95	25.1217096589557	-1.36320481520731	Down	9.22998e-17	2.38549882606023e-16	0	0	-	-	-	-	0	0	-	-	-	-	-	GO:0016790//thiolester hydrolase activity	-	K01076//[EC:3.1.2.-];K01073//acyl-CoA hydrolase [EC:3.1.2.20]
MAS2736GL000507	1734	1249	78.554642834213	10595	698.009287788664	3.15147778211332	Up	0	0	15890	974.298925717832	3.63259602395695	Up	0	0	13672	863.925741282623	3.45913885978977	Up	0	0	GO:0031224//intrinsic to membrane	GO:0015081//sodium ion transmembrane transporter activity	GO:0030001//metal ion transport	K14393//cation/acetate symporter
MAS2736GL001121	513	158	33.5890897615948	350	77.9399302438515	1.21436994011697	Up	6.67284e-20	1.88191094567404e-19	503	104.248073881344	1.63395612295746	Up	4.2567e-41	1.57254124229075e-40	445	95.0464944426067	1.50064071739825	Up	4.95124e-33	1.77113410400682e-32	GO:0044464//cell part	GO:0003676//nucleic acid binding;GO:0001071//nucleic acid binding transcription factor activity	GO:0006351//transcription, DNA-dependent	-
MAS2736GL003052	1395	1403	109.683670776827	3251	266.226998224837	1.27930812353221	Up	3.15576e-185	4.10835009287926e-184	0	0	-	-	-	-	3595	282.369734087811	1.36423670142835	Up	1.563988e-220	2.13067975584415e-219	-	GO:0032559;GO:0016462//pyrophosphatase activity	-	K07175//PhoH-like ATPase
MAS2736GL001879	2109	492	25.441753243986	0	0	-	-	-	-	0	0	-	-	-	-	1255	65.2019529140141	1.35771708322048	Up	1.112398e-77	7.08288620333839e-77	-	-	-	K03765//transcriptional activator of cad operon
MAS2736GL002583	462	665	156.977779970399	0	0	-	-	-	-	258	59.3738416707175	-1.40266099363627	Down	1.529226e-44	5.88801158677686e-44	312	73.9956306946148	-1.08504837180471	Down	8.04076e-30	2.72748819401778e-29	-	GO:0016791//phosphatase activity	-	K14165//dual specificity phosphatase [EC:3.1.3.16 3.1.3.48]
MAS2736GL000378	1830	783	46.6626270538412	1712	106.871524396946	1.19553806557185	Up	1.079054e-88	8.46533968283582e-88	0	0	-	-	-	-	2660	159.266341728363	1.7711019728191	Up	6.0912e-239	8.84383224913494e-238	GO:0043234//protein complex;GO:0044424//intracellular part	GO:0003676//nucleic acid binding;GO:0004520//endodeoxyribonuclease activity	GO:0031668//cellular response to extracellular stimulus;GO:0006281//DNA repair	K03703//excinuclease ABC subunit C
MAS2736GL003076	375	583	169.549221549502	0	0	-	-	-	-	174	49.3327584932882	-1.78108629602274	Down	7.31292e-55	3.14170835655738e-54	0	0	-	-	-	-	-	-	-	-
MAS2736GL002739	684	1193	190.214164963209	0	0	-	-	-	-	13536	2104.02871976819	3.46745780675375	Up	0	0	4699	752.736197841251	1.98451966442747	Up	0	0	-	-	-	K03969//phage shock protein A
MAS2736GL004261	2217	85	4.18130401744387	167	8.60518301942265	1.0412529327981	Up	2.5955e-08	5.02258513575702e-08	13	0.623440596578114	-2.74562893666758	Down	8.9397e-15	2.14685922680412e-14	0	0	-	-	-	-	-	-	-	-
MAS2736GL003624	1521	75	5.37762559848768	177	13.2939299447205	1.30572643604886	Up	6.5437e-12	1.46831688900747e-11	0	0	-	-	-	-	0	0	-	-	-	-	-	GO:0004030//aldehyde dehydrogenase [NAD(P)+] activity	GO:0008152//metabolic process	K00128//aldehyde dehydrogenase (NAD+) [EC:1.2.1.3]
MAS2736GL000157	810	644	86.7080384647414	1357	191.383354426402	1.14222770376598	Up	7.64558e-66	4.65262863965268e-65	1845	242.174700457952	1.48181050416217	Up	7.72992e-127	5.35728174545454e-126	1754	237.267376314181	1.45227609405171	Up	3.32462e-119	2.89421276348548e-118	-	-	-	-
MAS2736GL000083	534	25	5.10572318058661	61	13.0496213864144	1.35382072424991	Up	3.65288e-05	6.04738598425197e-05	0	0	-	-	-	-	0	0	-	-	-	-	-	-	-	K07273//lysozyme;K09939//hypothetical protein
MAS2736GL002191	468	565	131.66220006964	0	0	-	-	-	-	256	58.1582770330542	-1.17878477597353	Down	1.833888e-29	5.81216355555556e-29	0	0	-	-	-	-	-	-	-	K09767//hypothetical protein
MAS2736GL003773	981	2033	226.009598807535	740	86.1731653390736	-1.39107346286667	Down	1.441444e-125	1.41618505140187e-124	368	39.8837725524844	-2.50251026245869	Down	1.265202e-287	1.473608885e-286	0	0	-	-	-	-	GO:0043234//protein complex;GO:0031224//intrinsic to membrane	GO:0016620//oxidoreductase activity, acting on the aldehyde or oxo group of donors, NAD or NADP as acceptor	GO:0022900//electron transport chain;GO:0015980//energy derivation by oxidation of organic compounds	K00127//formate dehydrogenase, gamma subunit
MAS2736GL001698	915	8934	1064.83757368842	0	0	-	-	-	-	2221	258.074374914248	-2.04477458042725	Down	0	0	0	0	-	-	-	-	GO:0044424//intracellular part	-	-	K02380//FdhE protein
MAS2736GL003493	216	338	170.655960798229	0	0	-	-	-	-	141	69.4037251312424	-1.29800580255436	Down	5.48884e-21	1.51512219354839e-20	0	0	-	-	-	-	-	-	-	-
MAS2736GL000254	201	66	35.8101707018099	0	0	-	-	-	-	14	7.40541493937677	-2.27371691597182	Down	9.50888e-10	1.98559431474104e-09	26	14.1732924464809	-1.33719446149578	Down	2.78716e-05	4.60067795436664e-05	-	-	-	-
MAS2736GL003450	729	20	2.99199580623676	81	12.6930743539987	2.08486148445901	Up	9.78198e-11	2.09756378888322e-10	0	0	-	-	-	-	65	9.76965631598995	1.70719965786268	Up	5.97586e-07	1.07848208860215e-06	-	-	-	K02411//flagellar assembly protein FliH
MAS2736GL001098	768	109	15.4783189296471	0	0	-	-	-	-	42	5.81440782349505	-1.41254462066914	Down	1.343522e-08	2.7018646263789e-08	0	0	-	-	-	-	-	-	-	K14051//cyclic di-GMP phosphodiesterase Gmr [EC:3.1.4.52];K13243//c-di-GMP-specific phosphodiesterase [EC:3.1.4.52]
MAS2736GL001382	333	12940	4237.87903290406	0	0	-	-	-	-	45786	14618.6036060222	1.78639119642146	Up	0	0	0	0	-	-	-	-	GO:0030529//ribonucleoprotein complex	GO:0003723//RNA binding;GO:0005198//structural molecule activity	GO:0010467//gene expression	K02890//large subunit ribosomal protein L22
MAS2736GL002791	333	329	107.748238162707	0	0	-	-	-	-	87	27.7774541065812	-1.95567799655748	Down	9.4127e-36	3.29169733944954e-35	83	27.3103531860293	-1.98014440266672	Down	1.085718e-35	4.05308961565836e-35	-	-	-	K09910//hypothetical protein
MAS2736GL004346	1200	84	7.6340772996131	456	43.4103142906755	2.50751216784773	Up	6.59626e-67	4.08501815905744e-66	2096	185.706648351171	4.60442786008772	Up	0	0	694	63.3682454015837	3.05323436952109	Up	3.83196e-121	3.38503245473684e-120	-	-	-	K14062//outer membrane protein N;K09476//outer membrane pore protein F
MAS2736GL003990	2169	279	14.0282392583288	801	42.1873550105931	1.58847669704127	Up	1.59699e-64	9.53883941761364e-64	755	37.0087843023488	1.39953380371228	Up	9.13746e-49	3.67690688867562e-48	800	40.4132607262144	1.52649481766712	Up	1.768218e-59	9.17112821755254e-59	-	-	-	K02488//two-component system, cell cycle response regulator;K13590//diguanylate cyclase
MAS2736GL001663	582	15	2.81077956539511	0	0	-	-	-	-	0	0	-11.4567545998598	Down	2.4869e-05	4.23885028455285e-05	0	0	-	-	-	-	-	-	-	-
MAS2736GL001906	825	12	1.58630177654298	105	14.5393397145803	3.19622259340672	Up	6.28452e-21	1.81749701513067e-20	156	20.1042589471081	3.66376199947012	Up	1.371442e-32	4.60404828342674e-32	93	12.3515783544088	2.96095625010847	Up	5.10992e-17	1.31299597795468e-16	-	-	-	K07274//outer membrane protein
MAS2736GL002499	432	543	137.080157860116	0	0	-	-	-	-	1136	279.583800528693	1.02826101302935	Up	3.33906e-45	1.29157551476015e-44	1214	307.913264159153	1.16750425817291	Up	9.10662e-60	4.74086569727047e-59	-	-	-	K03565//regulatory protein
MAS2736GL002871	450	943	228.537615667783	0	0	-	-	-	-	452	106.793136201946	-1.09761271693088	Down	4.9183e-43	1.84458245974955e-42	0	0	-	-	-	-	-	GO:0016407//acetyltransferase activity	-	-
MAS2736GL001650	1581	122	8.41562691382307	310	22.3995429776447	1.4123266441731	Up	4.42144e-22	1.31765805811481e-21	359	24.1423753777215	1.52042497758919	Up	5.36724e-27	1.63078531304348e-26	320	22.1774478216721	1.39795069704606	Up	6.39392e-22	1.83633732511978e-21	GO:0031224//intrinsic to membrane	GO:0005451//monovalent cation:hydrogen antiporter activity	GO:0055067;GO:0030001//metal ion transport	K03315//Na+:H+ antiporter, NhaC family
MAS2736GL003976	963	37	4.19019225761289	122	14.4724773008209	1.78822354839568	Up	6.99258e-13	1.62093709481808e-12	140	15.4567850759578	1.88315193264505	Up	6.2595e-15	1.51013138665132e-14	123	13.9949799965791	1.73982107943187	Up	2.87894e-12	6.46682668094218e-12	-	GO:0003824//catalytic activity	GO:0009987//cellular process	-
MAS2736GL002696	792	138	19.0025733648378	0	0	-	-	-	-	379	50.8781660053015	1.42085186272195	Up	7.67778e-26	2.28968218634424e-25	0	0	-	-	-	-	-	-	-	K02169//malonyl-CoA O-methyltransferase [EC:2.1.1.197]
MAS2736GL000679	876	41	5.10432435231796	757	98.7190817052431	4.27353706182939	Up	3.23694e-179	4.14979655487805e-178	0	0	-	-	-	-	236	29.5189805273652	2.53185098446534	Up	6.75026e-35	2.48456938245614e-34	-	GO:0017111//nucleoside-triphosphatase activity;GO:0000166//nucleotide binding	-	K02013//iron complex transport system ATP-binding protein [EC:3.6.3.34]
MAS2736GL003737	990	56	6.16895135322271	258	29.7710289393787	2.2708119098274	Up	1.93696e-34	7.59787014925373e-34	0	0	-	-	-	-	0	0	-	-	-	-	-	GO:0003676//nucleic acid binding;GO:0003824//catalytic activity	GO:0006310//DNA recombination	K07491//putative transposase
MAS2736GL000108	933	123	14.3774538026705	356	43.5890784889729	1.60015850208891	Up	6.59558e-30	2.3745217380137e-29	281	32.0215312502633	1.15523409621071	Up	1.335324e-14	3.1903211008547e-14	346	40.633844359921	1.49887366201907	Up	5.37318e-26	1.69009469865067e-25	-	-	-	K03734//thiamine biosynthesis lipoprotein
MAS2736GL000208	693	262	41.2312564934783	515	84.8952375624587	1.04194519699488	Up	1.189512e-22	3.58816209469154e-22	0	0	-	-	-	-	0	0	-	-	-	-	GO:0044464//cell part	-	GO:0043623//cellular protein complex assembly;GO:0008152//metabolic process	K09792//hypothetical protein
MAS2736GL001009	1572	1019	70.6936093084856	0	0	-	-	-	-	2772	187.481363713306	1.40709548730043	Up	1.426924e-175	1.19423000638723e-174	2533	176.553408278386	1.32045296526828	Up	1.891938e-148	1.95531326305419e-147	GO:0031224//intrinsic to membrane	GO:0005451//monovalent cation:hydrogen antiporter activity	GO:0055067;GO:0030001//metal ion transport	K03315//Na+:H+ antiporter, NhaC family
MAS2736GL001931	882	746	92.2420094835014	250	32.3802917193844	-1.5103079591314	Down	3.6277e-53	1.89732319651741e-52	173	20.8542673863742	-2.14508131128949	Down	8.3619e-89	4.67485956e-88	248	30.8089256005661	-1.58207557014678	Down	3.65866e-58	1.86988274786845e-57	-	GO:0003676//nucleic acid binding;GO:0001071//nucleic acid binding transcription factor activity	GO:0006351//transcription, DNA-dependent	K11921//LysR family transcriptional regulator
MAS2736GL002461	900	409	49.5609145324089	187	23.7360490419775	-1.06212299659237	Down	5.87366e-18	1.5622226628716e-17	133	15.7118220297111	-1.65735231611153	Down	2.18558e-35	7.58620607615894e-35	144	17.5312725030318	-1.49927209177785	Down	2.71208e-30	9.25946922701383e-30	-	GO:0016829//lyase activity	GO:0006351//transcription, DNA-dependent	K10918//LysR family transcriptional regulator, transcriptional activator AphB
MAS2736GL000137	1881	432	25.0468701559418	3619	219.790603287661	3.13342746667082	Up	0	0	0	0	-	-	-	-	0	0	-	-	-	-	-	GO:0005515//protein binding;GO:0004175//endopeptidase activity	GO:0019538//protein metabolic process;GO:0044092//negative regulation of molecular function	K14645//serine protease [EC:3.4.21.-]
MAS2736GL002416	1713	617	39.2813417885188	0	0	-	-	-	-	111	6.88942593246748	-2.51138853147029	Down	6.15654e-89	3.44651164485981e-88	295	18.8694008625014	-1.05779559517863	Down	1.003368e-26	3.21384131908397e-26	-	-	-	-
MAS2736GL003998	1350	1660	134.101252035532	8792	743.983398135709	2.47194772117669	Up	0	0	16731	1317.66663849171	3.29659081145653	Up	0	0	11897	965.599763743377	2.84810261608498	Up	0	0	GO:0031224//intrinsic to membrane	GO:0060089;GO:0004673//protein histidine kinase activity;GO:0032559	GO:0006468//protein phosphorylation;GO:0007165//signal transduction	K07637//two-component system, OmpR family, sensor histidine kinase PhoQ [EC:2.7.13.3]
MAS2736GL002016	1026	150	15.9441881779722	0	0	-	-	-	-	75	7.77197369890733	-1.03667771867097	Down	1.748226e-07	3.34564656230032e-07	0	0	-	-	-	-	-	GO:0003824//catalytic activity	-	K01974//RNA 3'-terminal phosphate cyclase [EC:6.5.1.4]
MAS2736GL003306	180	50	30.2939575381472	135	85.6782518894911	1.49989898373786	Up	2.76884e-11	6.08305757575758e-11	168	99.2325601876488	1.71178351433306	Up	1.206436e-15	2.94961291428571e-15	151	91.9174356929793	1.60130848927194	Up	2.8968e-13	6.70804238410596e-13	-	-	-	-
MAS2736GL002805	726	78	11.7170017585561	0	0	-	-	-	-	1043	152.744333346691	3.70444350498655	Up	3.3786e-211	3.19064635135135e-210	0	0	-	-	-	-	-	GO:0017111//nucleoside-triphosphatase activity;GO:0015171//amino acid transmembrane transporter activity;GO:0032559	GO:0009207	K02028//polar amino acid transport system ATP-binding protein [EC:3.6.3.21]
MAS2736GL004029	249	4653	2037.94387120481	480	220.217193611543	-3.21011529968699	Down	0	0	449	191.718672651697	-3.41005155568707	Down	0	0	441	194.058513399524	-3.39255068647814	Down	0	0	-	-	-	-
MAS2736GL003142	1206	8770	793.068679431496	16789	1590.32854723346	1.00380713054395	Up	0	0	19972	1760.72556153849	1.15065234532703	Up	0	0	0	0	-	-	-	-	GO:0044424//intracellular part	GO:0008483//transaminase activity;GO:0048037//cofactor binding	GO:0006525//arginine metabolic process	K00821//acetylornithine/N-succinyldiaminopimelate aminotransferase [EC:2.6.1.11 2.6.1.17]
MAS2736GL000873	2244	72	3.4991950953154	325	16.5451169721239	2.24131048293525	Up	2.62444e-42	1.16657190274841e-41	644	30.5126856191968	3.12431415800133	Up	7.26522e-113	4.65084999389313e-112	1240	60.5469527176901	4.11295934355351	Up	5.62722e-277	9.15186632558139e-276	-	GO:0005506//iron ion binding;GO:0004601//peroxidase activity	GO:0042743//hydrogen peroxide metabolic process;GO:0006950//response to stress	K03782//catalase-peroxidase [EC:1.11.1.21]
MAS2736GL003014	294	286	106.090675786654	0	0	-	-	-	-	96	34.7169306778946	-1.6115865547282	Down	2.72274e-24	7.91160694386695e-24	116	43.2318794717621	-1.29513040192923	Down	1.183312e-17	3.08013470967742e-17	-	-	-	-
MAS2736GL001896	1401	949	73.8731452771779	0	0	-	-	-	-	99	7.5130188578902	-3.29758537561247	Down	6.99222e-180	5.93489442510121e-179	0	0	-	-	-	-	GO:0016020//membrane	-	GO:0009987//cellular process	-
MAS2736GL000213	606	12059	2170.18713239119	0	0	-	-	-	-	5118	897.935366054431	-1.27313594200459	Down	0	0	0	0	-	-	-	-	-	GO:0005506//iron ion binding;GO:0015002//heme-copper terminal oxidase activity	GO:0008152//metabolic process	K00405//cytochrome c oxidase cbb3-type subunit II
MAS2736GL000652	1044	2094	218.743265809932	0	0	-	-	-	-	930	94.7108794894431	-1.20763653960639	Down	1.638328e-108	1.01469856779911e-107	0	0	-	-	-	-	GO:0044464//cell part	-	-	-
MAS2736GL000375	1437	468	35.5179259987964	992	78.8613554853863	1.15077116726522	Up	3.565e-49	1.7492211201867e-48	1414	104.618878694703	1.55852396655503	Up	4.76878e-105	2.90210370682148e-104	1128	86.0093744929536	1.27594657253698	Up	9.21002e-64	5.0450710078329e-63	-	-	-	-
MAS2736GL003643	1233	98	8.66805208390782	460	42.6190817725503	2.29771978329091	Up	5.54856e-61	3.22260977900552e-60	442	38.1133051815613	2.13651499660525	Up	1.784276e-51	7.34197180372915e-51	398	35.3682403497905	2.02867471615003	Up	2.07246e-44	9.00211403726708e-44	-	-	-	K03449//MFS transporter, CP family, cyanate transporter
MAS2736GL000285	711	593	90.9585661778294	0	0	-	-	-	-	1297	193.949111759163	1.09239675103472	Up	1.660144e-56	7.24347949219563e-56	0	0	-	-	-	-	-	GO:0008135//translation factor activity, nucleic acid binding	GO:0006270//DNA-dependent DNA replication initiation;GO:0006412//translation	K10763//DnaA-homolog protein
MAS2736GL001058	825	9719	1284.7722471851	4588	635.299910576137	-1.01600291296426	Down	0	0	3546	456.985270682341	-1.49129306321412	Down	0	0	3980	528.594428500505	-1.28127951028923	Down	0	0	GO:0044464//cell part	-	GO:0006810//transport	K03442//small conductance mechanosensitive channel
MAS2736GL004004	129	4	3.38165107402574	0	0	-	-	-	-	33	27.1982930746878	3.00771640068748	Up	8.84214e-07	1.63831608572691e-06	0	0	-	-	-	-	-	-	-	-
MAS2736GL000341	543	1512	303.676003078532	0	0	-	-	-	-	735	143.914624581535	-1.07731970316832	Down	5.80436e-66	2.7407298963964e-65	0	0	-	-	-	-	-	-	-	-
MAS2736GL002371	447	119	29.0334036003183	0	0	-	-	-	-	0	0	-	-	-	-	56	13.7269471500249	-1.08070290152875	Down	1.852494e-06	3.26051376845638e-06	-	-	-	K06979//
MAS2736GL003430	384	95	26.9805559324124	239	71.1010493110707	1.39795077611155	Up	3.96564e-17	1.0319007549505e-16	0	0	-	-	-	-	236	67.3401743280519	1.31954738075248	Up	2.72262e-15	6.68467730836747e-15	GO:0044464//cell part	GO:0003676//nucleic acid binding;GO:0001071//nucleic acid binding transcription factor activity	GO:0006351//transcription, DNA-dependent	K07979//GntR family transcriptional regulator
MAS2736GL003167	1785	1971	120.422299780212	0	0	-	-	-	-	5102	303.892270154492	1.33545740388801	Up	5.8852e-297	6.99055059490085e-296	5509	338.164496565834	1.48962262624319	Up	0	0	-	-	GO:0006974//response to DNA damage stimulus	K03572//DNA mismatch repair protein MutL
MAS2736GL002700	348	4245	1330.32258361485	0	0	-	-	-	-	1285	392.591871432046	-1.76067391303014	Down	0	0	0	0	-	-	-	-	GO:0044464//cell part	GO:0043169//cation binding	GO:0051234//establishment of localization;GO:0006091//generation of precursor metabolites and energy	K00244//fumarate reductase flavoprotein subunit [EC:1.3.99.1]
MAS2736GL001981	1230	1146	101.610366845025	0	0	-	-	-	-	2924	252.749134136485	1.31465854852455	Up	5.02952e-167	4.10287497276264e-166	2530	225.376623133488	1.14929028054635	Up	1.493756e-119	1.30579170333333e-118	GO:0044464//cell part	GO:0022892	GO:0015031//protein transport	K07799//putative multidrug efflux transporter MdtA;K03585//membrane fusion protein
MAS2736GL001385	303	6162	2217.87762000075	0	0	-	-	-	-	18899	6631.5281293719	1.58016159319506	Up	0	0	0	0	-	-	-	-	GO:0030529//ribonucleoprotein complex	GO:0003723//RNA binding;GO:0005198//structural molecule activity	GO:0010467//gene expression	K02892//large subunit ribosomal protein L23
MAS2736GL001743	1032	153	16.1685191976856	301	33.3193201792465	1.04317141052879	Up	6.80374e-14	1.6274019738339e-13	0	0	-	-	-	-	0	0	-	-	-	-	-	-	-	-
MAS2736GL003464	399	6	1.63997364116286	24	6.87143874802936	2.06693957646175	Up	0.000553632	0.000842265759768452	0	0	-	-	-	-	0	0	-	-	-	-	GO:0042995//cell projection	-	-	K02395//flagellar protein FlgJ
MAS2736GL003203	3111	43877	1538.13844733032	10433	383.105626042242	-2.00537124812601	Down	0	0	7471	255.32664869883	-2.59076933939845	Down	0	0	10309	363.086403555438	-2.08280055377765	Down	0	0	-	GO:0051540;GO:0003824//catalytic activity;GO:0046914//transition metal ion binding	GO:0008152//metabolic process	K08357//tetrathionate reductase subunit A
MAS2736GL003200	1812	777	46.7650430605439	272	17.1482593921571	-1.44736837069563	Down	5.06406e-52	2.59687467073171e-51	341	20.0084573226042	-1.22482057805451	Down	2.7556e-42	1.02704273777778e-41	324	19.5920677807061	-1.2551608458015	Down	3.6909e-43	1.56592683518706e-42	-	GO:0016301//kinase activity	GO:0009987//cellular process	K13040//two-component system, LuxR family, sensor histidine kinase TtrS [EC:2.7.13.3]
MAS2736GL003180	927	487	57.2938148391367	0	0	-	-	-	-	195	22.3651747995741	-1.3571253670037	Down	1.588616e-31	5.24906768163909e-31	0	0	-	-	-	-	-	GO:0003824//catalytic activity	-	K00100//[EC:1.1.1.-];K12972//gyoxylate/hydroxypyruvate reductase A [EC:1.1.1.79 1.1.1.81]
MAS2736GL000246	2607	2573	107.635930143594	0	0	-	-	-	-	6202	252.934546393144	1.23260435020785	Up	0	0	5574	234.27146368407	1.1220214850916	Up	3.60062e-251	5.41512599283154e-250	GO:0031224//intrinsic to membrane	GO:0003676//nucleic acid binding;GO:0032559	GO:0009987//cellular process	K03466//DNA segregation ATPase FtsK/SpoIIIE, S-DNA-T family
MAS2736GL003027	1374	485	38.4958150375583	1179	98.0248995416884	1.34844664236702	Up	4.85992e-74	3.26453092651757e-73	0	0	-	-	-	-	1145	91.3087109532907	1.2460508856314	Up	2.0886e-62	1.12355969230769e-61	-	GO:0016740//transferase activity	GO:0009058//biosynthetic process	K00375//GntR family transcriptional regulator / MocR family aminotransferase
MAS2736GL002007	1692	855	55.1092206279062	2720	183.6444800153	1.73654990282619	Up	1.479692e-243	2.31305013382899e-242	0	0	-	-	-	-	2312	149.720382782984	1.441905012449	Up	7.42994e-155	7.89266537721519e-154	-	-	-	-
MAS2736GL004162	1620	368	24.7737252756404	0	0	-	-	-	-	1024	67.2051201270849	1.43976032527201	Up	2.67602e-68	1.28676053440367e-67	1097	74.1967821598221	1.58254579406777	Up	3.48258e-85	2.36454784466019e-84	-	GO:0046912//transferase activity, transferring acyl groups, acyl groups converted into alkyl on transfer	GO:0008652//cellular amino acid biosynthetic process;GO:0006551//leucine metabolic process	K01649//2-isopropylmalate synthase [EC:2.3.3.13]
MAS2736GL002717	609	77	13.7889737759843	173	32.4517516735237	1.23478126340357	Up	8.08906e-11	1.73987198465473e-10	0	0	-	-	-	-	0	0	-	-	-	-	-	-	-	-
MAS2736GL000619	1062	4068	417.748539881976	0	0	-	-	-	-	1488	148.968976552887	-1.48762287142044	Down	3.5228e-287	4.08041447513812e-286	0	0	-	-	-	-	-	-	-	-
MAS2736GL002131	558	784	153.228791676822	0	0	-	-	-	-	257	48.9684484796961	-1.6457630135923	Down	1.237492e-65	5.83011680449438e-65	0	0	-	-	-	-	-	GO:0016787//hydrolase activity	-	K05520//protease I [EC:3.2.-.-]
MAS2736GL004233	819	7	0.93212177040453	184	25.6651173751182	4.78314661046116	Up	8.6267e-48	4.12219017045455e-47	119	15.448292336905	4.05078512257936	Up	4.64544e-27	1.41352176487663e-26	268	35.8545560959442	5.26549420812176	Up	2.05012e-70	1.21501462146893e-69	-	GO:0003676//nucleic acid binding;GO:0001071//nucleic acid binding transcription factor activity	GO:0006351//transcription, DNA-dependent	-
MAS2736GL003411	708	18	2.77266730010161	268	43.2425075449785	3.96310376547721	Up	3.72008e-61	2.16361499308437e-60	0	0	-	-	-	-	46	7.11898424381589	1.36039689433629	Up	0.000393354	0.000606583382579934	GO:0016020//membrane	-	-	-
MAS2736GL002544	1194	258	23.5653498839457	0	0	-	-	-	-	115	10.2402588133342	-1.20241492314985	Down	1.068704e-14	2.5591524111936e-14	0	0	-	-	-	-	GO:0044464//cell part	-	GO:0051234//establishment of localization	-
MAS2736GL000116	1866	1999	116.831423380237	771	47.2010948244356	-1.30753613036784	Down	1.678454e-112	1.52438424838013e-111	337	19.2015231874355	-2.60513569423374	Down	4.6136e-296	5.4646397740113e-295	366	21.4913107452761	-2.442602978739	Down	6.1983e-270	9.88899878326996e-269	-	-	-	K02034//peptide/nickel transport system permease protein
MAS2736GL003660	1191	317	29.0272580541844	0	0	-	-	-	-	814	72.6658006411894	1.32386823545587	Up	2.57652e-48	1.03183842979943e-47	678	62.3751194219961	1.10356237271853	Up	2.50832e-31	8.6839197359736e-31	-	-	-	K07007//
MAS2736GL001610	507	2745	590.463290713947	0	0	-	-	-	-	1191	249.759043075845	-1.24131045469942	Down	7.69974e-148	5.83815729113924e-147	0	0	-	-	-	-	-	-	-	K10924//MSHA pilin protein MshA
MAS2736GL003206	1407	1969	152.619537038666	0	0	-	-	-	-	5623	424.904573511384	1.47719921696828	Up	0	0	0	0	-	-	-	-	-	GO:0004386//helicase activity;GO:0003676//nucleic acid binding;GO:0032559	GO:0006259//DNA metabolic process	K02314//replicative DNA helicase [EC:3.6.4.12]
MAS2736GL000442	129	287	242.633464561347	0	0	-	-	-	-	673	554.680340583784	1.19287804926365	Up	1.899566e-34	6.51790526841244e-34	0	0	-	-	-	-	GO:0030529//ribonucleoprotein complex	GO:0005198//structural molecule activity	GO:0010467//gene expression	K02911//large subunit ribosomal protein L32
MAS2736GL000523	2646	4274	176.158332677607	28311	1222.29125182332	2.79464347231109	Up	0	0	40111	1611.72547039471	3.19366140238547	Up	0	0	34620	1433.60887673602	3.02470685131578	Up	0	0	GO:0019867//outer membrane	GO:0004871//signal transducer activity	GO:0051234//establishment of localization	K02014//iron complex outermembrane recepter protein
MAS2736GL000397	891	391	47.8583329188508	0	0	-	-	-	-	1089	129.947400245731	1.44108572273859	Up	1.283364e-72	6.37576451658768e-72	872	107.233933941104	1.16391946719117	Up	3.22796e-43	1.37229180952381e-42	GO:0009274//peptidoglycan-based cell wall;GO:0031224//intrinsic to membrane	GO:0016747//transferase activity, transferring acyl groups other than amino-acyl groups	GO:0009103//lipopolysaccharide biosynthetic process	K02560//lipid A biosynthesis (KDO)2-(lauroyl)-lipid iva acyltransferase [EC:2.3.1.-]
MAS2736GL002629	249	445	194.903293076755	123	56.430655862958	-1.78820744405278	Down	9.02614e-41	3.90482702674897e-40	102	43.5530169498286	-2.16191390255324	Down	3.46176e-54	1.47511785365854e-53	86	37.8436103228096	-2.36463683143008	Down	3.14748e-59	1.6264564137931e-58	-	GO:0046914//transition metal ion binding	-	-
MAS2736GL001825	408	1	0.267299625336593	113	31.6393544559232	6.88711853887694	Up	3.93466e-34	1.53196715740741e-33	0	0	-	-	-	-	81	21.7529576094604	6.34660994260621	Up	1.43642e-23	4.30823325232309e-23	-	-	-	-
MAS2736GL004053	951	26	2.9816134864044	102	12.2526206697905	2.03892520029215	Up	7.7469e-13	1.7928296367639e-12	0	0	-	-	-	-	60	6.9129623434668	1.21321081718901	Up	0.00020541	0.000322809123595506	-	GO:0050662//coenzyme binding	GO:0008152//metabolic process	K03522//electron transfer flavoprotein alpha subunit
MAS2736GL000558	1866	9555	558.44134587202	0	0	-	-	-	-	2792	159.08205560629	-1.81163465032614	Down	0	0	4423	259.716031219553	-1.10447069124458	Down	0	0	-	GO:0016627//oxidoreductase activity, acting on the CH-CH group of donors;GO:0050662//coenzyme binding	GO:0006631//fatty acid metabolic process	K00257//[EC:1.3.99.-]
MAS2736GL002672	3072	249	8.83968214101406	568	21.1220690422009	1.25668476389835	Up	5.92954e-33	2.24628069369369e-32	777	26.8916361836646	1.60509113766866	Up	5.12384e-61	2.32765559263272e-60	0	0	-	-	-	-	GO:0016020//membrane	-	GO:0051234//establishment of localization	K03296//hydrophobic/amphiphilic exporter-1 (mainly G- bacteria), HAE1 family
MAS2736GL000620	720	1220	184.793140982698	485	76.951763271117	-1.26388491891401	Down	6.53128e-66	3.9860714658926e-65	442	65.2690351234237	-1.50144059172979	Down	1.122742e-88	6.26851825033289e-88	470	71.5251569134111	-1.36938854616366	Down	3.9224e-76	2.45647617910448e-75	-	-	-	K06867//
MAS2736GL001793	1260	1395	120.743059330615	3089	280.063619139299	1.21381432537284	Up	2.72534e-162	3.26497284900285e-161	7654	645.855455507027	2.41927106028098	Up	0	0	5002	434.977306846057	1.84899987518601	Up	0	0	GO:0044424//intracellular part	GO:0016765//transferase activity, transferring alkyl or aryl (other than methyl) groups	GO:0000270//peptidoglycan metabolic process;GO:0045229//external encapsulating structure organization;GO:0065008;GO:0019276//UDP-N-acetylgalactosamine metabolic process	K00790//UDP-N-acetylglucosamine 1-carboxyvinyltransferase [EC:2.5.1.7]
MAS2736GL002565	339	542	174.364513122221	1306	440.101462999706	1.3357297166543	Up	1.165988e-80	8.40991344768439e-80	1353	424.341510536943	1.28311936395169	Up	1.746984e-75	8.86816454237288e-75	1440	465.432013354827	1.41646399469739	Up	1.19203e-94	8.71386390243902e-94	-	GO:0016836//hydro-lyase activity	GO:0009108//coenzyme biosynthetic process	K01724//4a-hydroxytetrahydrobiopterin dehydratase [EC:4.2.1.96]
MAS2736GL001696	924	7764	916.372544127955	0	0	-	-	-	-	2386	274.546484934752	-1.73888379368941	Down	0	0	0	0	-	-	-	-	GO:0031224//intrinsic to membrane	GO:0016620//oxidoreductase activity, acting on the aldehyde or oxo group of donors, NAD or NADP as acceptor;GO:0051536//iron-sulfur cluster binding;GO:0043169//cation binding	GO:0015980//energy derivation by oxidation of organic compounds	K00124//formate dehydrogenase, beta subunit
MAS2736GL002713	846	160	20.625673217462	0	0	-	-	-	-	0	0	-	-	-	-	361	46.7552406441673	1.18068687172139	Up	3.13402e-19	8.4297102051282e-19	-	-	-	-
MAS2736GL001750	354	2206	679.611562669351	0	0	-	-	-	-	449	134.852964661787	-2.33332315952121	Down	3.14236e-287	3.64983808310249e-286	838	259.378643318161	-1.38965070217045	Down	3.50314e-139	3.48321692890995e-138	-	-	-	-
MAS2736GL003587	2607	48	2.00797693233289	105	4.60105687170263	1.19622259340671	Up	8.18284e-07	1.48827172145329e-06	0	0	-	-	-	-	0	0	-	-	-	-	GO:0031224//intrinsic to membrane;GO:0019867//outer membrane	-	GO:0009987//cellular process;GO:0051234//establishment of localization	K07347//outer membrane usher protein
MAS2736GL002766	1632	43	2.87347097236838	812	56.8388403057735	4.30601073894483	Up	4.29542e-193	5.8077945659164e-192	219	14.2672864240383	2.3118445862281	Up	7.80374e-29	2.45838330728775e-28	251	16.8518282715264	2.55203873897026	Up	2.4385e-37	9.36991391941392e-37	GO:0016020//membrane	GO:0015405	GO:0000041//transition metal ion transport	K02011//iron(III) transport system permease protein
MAS2736GL004311	2373	1451	66.6850048867534	10398	500.566070036201	2.90812621227633	Up	0	0	12675	567.894482742662	3.09018860404035	Up	0	0	9462	436.896598250335	2.71185758116651	Up	0	0	-	GO:0005515//protein binding;GO:0004175//endopeptidase activity	GO:0019538//protein metabolic process;GO:0044092//negative regulation of molecular function	K14645//serine protease [EC:3.4.21.-]
MAS2736GL003398	1806	8759	528.926459953419	0	0	-	-	-	-	3387	199.395278450146	-1.40743590104974	Down	0	0	0	0	-	-	-	-	-	GO:0032561//guanyl ribonucleotide binding	GO:0009108//coenzyme biosynthetic process;GO:0042559//pteridine-containing compound biosynthetic process	K03750//molybdopterin molybdotransferase [EC:2.10.1.1]
MAS2736GL001903	1194	15	1.37007848162475	0	0	-	-	-	-	60	5.34274372869609	1.96332228132902	Up	1.769134e-07	3.3810295633546e-07	53	4.86368008092905	1.82778979867627	Up	2.38038e-06	4.17038600417537e-06	GO:0044464//cell part	GO:0004673//protein histidine kinase activity;GO:0000166//nucleotide binding	GO:0016310//phosphorylation;GO:0007165//signal transduction	K02484//two-component system, OmpR family, sensor kinase [EC:2.7.13.3]
MAS2736GL001314	150	15	10.905824713733	58	44.1718987519154	2.0180299759808	Up	8.89298e-08	1.68978675553547e-07	0	0	-	-	-	-	0	0	-	-	-	-	GO:0044424//intracellular part	GO:0016782//transferase activity, transferring sulfur-containing groups	GO:0006399//tRNA metabolic process	K04085//tRNA 2-thiouridine synthesizing protein A [EC:2.8.1.-]
MAS2736GL003709	768	9546	1355.55993121478	3044	452.785761721546	-1.58198840108691	Down	0	0	319	44.16181180226	-4.9399457259583	Down	0	0	437	62.3467291977938	-4.44243121183002	Down	0	0	GO:0030313	GO:0015098//molybdate ion transmembrane transporter activity	GO:0015698//inorganic anion transport	K02020//molybdate transport system substrate-binding protein
MAS2736GL003399	594	1624	298.165982072431	0	0	-	-	-	-	800	143.192727543505	-1.05815744608142	Down	1.00067e-68	4.83388169354839e-68	0	0	-	-	-	-	GO:0044424//intracellular part	GO:0032561//guanyl ribonucleotide binding	GO:0009108//coenzyme biosynthetic process;GO:0044238//primary metabolic process	K03752//molybdopterin-guanine dinucleotide biosynthesis protein A [EC:2.7.7.77]
MAS2736GL000037	489	109	24.3095070306114	0	0	-	-	-	-	317	68.9235792714388	1.50347698669151	Up	1.183482e-23	3.40352539506173e-23	0	0	-	-	-	-	-	-	-	-
MAS2736GL000416	702	0	0	11	1.79004894735879	10.805783321954	Up	0.000368436	0.000568749405286344	16	2.42326154304393	11.242734408184	Up	1.891354e-05	3.23956181454248e-05	30	4.68249799760465	12.1930626621851	Up	8.66008e-10	1.78651404523107e-09	-	GO:0008410//CoA-transferase activity	-	K01028//3-oxoacid CoA-transferase subunit A [EC:2.8.3.5]
MAS2736GL001007	2154	2055	104.045820736868	4673	247.833160680651	1.2521502197575	Up	1.20745e-256	1.98333095703125e-255	4529	223.549674238888	1.10337642681009	Up	9.65546e-196	8.72528960775862e-195	4515	229.670657356049	1.14234753352076	Up	9.28938e-210	1.20303205185185e-208	-	GO:0004175//endopeptidase activity;GO:0008238//exopeptidase activity	GO:0019538//protein metabolic process	K01284//peptidyl-dipeptidase Dcp [EC:3.4.15.5]
MAS2736GL002183	219	2	0.995965727281553	30	15.6489957789025	3.97383017207027	Up	6.59944e-08	1.25796215775159e-07	28	13.5935013955683	3.77067720338663	Up	6.51878e-07	1.21427119235895e-06	26	13.0083643001948	3.70719965786268	Up	1.531196e-06	2.70750038600927e-06	GO:0044464//cell part	-	-	-
MAS2736GL003691	564	33	6.38106765165229	87	17.6217681191152	1.46548895295202	Up	1.563528e-07	2.93772798927614e-07	0	0	-	-	-	-	0	0	-	-	-	-	-	GO:0046914//transition metal ion binding	-	K02258//cytochrome c oxidase assembly protein subunit 11
MAS2736GL004246	1455	12	0.899449460926434	51	4.00420696115834	2.15440241771208	Up	1.752844e-07	3.286094079358e-07	0	0	-	-	-	-	76	5.72326765562894	2.66972495244402	Up	7.75266e-13	1.77372744601963e-12	-	-	-	K08166//MFS transporter, DHA2 family, methylenomycin A resistance protein
MAS2736GL001056	642	98	16.6475205910566	0	0	-	-	-	-	340	56.3068599195604	1.75800337335152	Up	3.2917e-31	1.0808220908379e-30	0	0	-	-	-	-	-	-	-	-
MAS2736GL001220	114	11	10.5231641974617	0	0	-	-	-	-	0	0	-	-	-	-	0	0	-13.3612809516321	Down	0.000502186	0.000768760472820139	-	-	-	-
MAS2736GL002062	957	53	6.03979843080302	0	0	-	-	-	-	16	1.77756489364351	-1.76459817323417	Down	3.55716e-06	6.35499440988496e-06	0	0	-	-	-	-	-	GO:0016829//lyase activity	-	K01750//ornithine cyclodeaminase [EC:4.3.1.12]
MAS2736GL003132	600	7694	1398.49025579103	0	0	-	-	-	-	3099	549.145900038435	-1.34860879338137	Down	0	0	0	0	-	-	-	-	GO:0044464//cell part	GO:0004871//signal transducer activity;GO:0003676//nucleic acid binding;GO:0001071//nucleic acid binding transcription factor activity	GO:0006351//transcription, DNA-dependent	K10914//CRP/FNR family transcriptional regulator, cyclic AMP receptor protein
MAS2736GL000155	1221	243	21.7044668749969	724	67.7379791078259	1.64197295993917	Up	2.8306e-61	1.65085617198336e-60	909	79.1526827049603	1.86664626191735	Up	2.05234e-87	1.12932567191601e-86	928	83.2771339210356	1.93992843124338	Up	1.505456e-95	1.1101745827768e-94	-	-	-	K13668//phosphatidylinositol alpha-1,6-mannosyltransferase [EC:2.4.1.-];K00754//[EC:2.4.1.-]
MAS2736GL001391	4212	41153	1065.54464492938	0	0	-	-	-	-	129930	3279.73304466351	1.62198734938925	Up	0	0	0	0	-	-	-	-	-	GO:0003676//nucleic acid binding;GO:0034062//RNA polymerase activity	GO:0010467//gene expression	K03046//DNA-directed RNA polymerase subunit beta' [EC:2.7.7.6]
MAS2736GL001880	189	176	101.556886223122	1652	998.521849181229	3.2975059292439	Up	0	0	70	39.3780000744638	-1.3668263203633	Down	1.78747e-12	4.06005509750813e-12	71	41.1613871598961	-1.30292455941103	Down	1.63412e-11	3.56195715324675e-11	-	-	-	-
MAS2736GL002114	627	177	30.7867779000118	0	0	-	-	-	-	368	62.4018833715905	1.01927868730304	Up	1.637526e-15	3.98962609994189e-15	0	0	-	-	-	-	-	GO:0030528//transcription regulator activity	GO:0006351//transcription, DNA-dependent	K00356//NADH dehydrogenase [EC:1.6.99.3];K03577//TetR/AcrR family transcriptional regulator, acrAB operon repressor;K05501//TetR/AcrR family transcriptional regulator
MAS2736GL002730	438	162	40.3366119549029	0	0	-	-	-	-	81	19.6620288043042	-1.03667771867097	Down	5.62808e-08	1.10583596251172e-07	0	0	-	-	-	-	-	-	-	-
MAS2736GL000548	192	318	180.627721821203	784	466.470482509451	1.3687664652926	Up	6.05044e-51	3.06162457280385e-50	143	79.186697024742	-1.18968933717694	Down	1.694222e-17	4.3582042e-17	0	0	-	-	-	-	-	-	-	-
MAS2736GL002559	975	294	32.8852560598718	1165	136.499368822232	2.05338147116703	Up	7.34734e-132	7.553927799511e-131	0	0	-	-	-	-	0	0	-	-	-	-	-	-	GO:0006351//transcription, DNA-dependent	-
MAS2736GL003020	1047	509	53.0187658002875	1214	132.458959304479	1.32097043664173	Up	7.3418e-74	4.92380685805423e-73	0	0	-	-	-	-	0	0	-	-	-	-	-	-	-	-
MAS2736GL000969	615	90	15.9597434835117	179	33.2496630638892	1.05890225739633	Up	5.09798e-09	1.01983852997146e-08	374	64.6567552442171	2.01836364488699	Up	7.81638e-41	2.87744348902546e-40	404	71.9779887319599	2.17311832614371	Up	4.71294e-49	2.16599082584885e-48	-	GO:0003676//nucleic acid binding;GO:0001071//nucleic acid binding transcription factor activity;GO:0016564//transcription repressor activity	GO:0006351//transcription, DNA-dependent	K09017//TetR/AcrR family transcriptional regulator
MAS2736GL003356	117	2	1.86424354080906	0	0	-	-	-	-	24	21.8093538873953	3.54828478205018	Up	7.5638e-06	1.32532442122858e-05	0	0	-	-	-	-	-	-	-	-
MAS2736GL004219	213	1154	590.860174631356	0	0	-	-	-	-	271	135.271749551574	-2.12695618596258	Down	6.34168e-135	4.60046094117647e-134	543	279.327493226123	-1.08085918111953	Down	3.32622e-50	1.54731919290466e-49	-	-	-	-
MAS2736GL002843	1608	705	47.8147165620757	1604	113.953495879555	1.25291855563051	Up	1.811676e-89	1.42661003370786e-88	2683	177.39935966382	1.89147417330339	Up	7.3649e-259	7.95902724226804e-258	2251	153.385006235714	1.68163083388958	Up	2.11648e-188	2.53012822792023e-187	-	-	-	-
MAS2736GL002076	390	648	181.204472166641	1513	443.183573021538	1.29028584579386	Up	2.2026e-88	1.71517277777778e-87	1804	491.800930160765	1.44045590169978	Up	5.27786e-119	3.50714215213946e-118	1690	474.805296957112	1.38971746800651	Up	1.179504e-107	9.53602848554913e-107	-	-	-	-
MAS2736GL004095	2076	1262	66.2964874216332	2764	152.096781132019	1.19798528186746	Up	1.804856e-142	1.98157166579634e-141	0	0	-	-	-	-	2783	146.885631550872	1.14768893807065	Up	5.04136e-131	4.73233703803132e-130	-	GO:0003678//DNA helicase activity;GO:0042623//ATPase activity, coupled;GO:0032559	GO:0006259//DNA metabolic process	K03655//ATP-dependent DNA helicase RecG [EC:3.6.4.12]
MAS2736GL002922	1416	79	6.08446435300076	1896	152.962302808357	4.6519020771829	Up	0	0	8040	603.684763853432	6.63252131921821	Up	0	0	2626	203.200572002832	5.06163039243737	Up	0	0	-	GO:0032561//guanyl ribonucleotide binding;GO:0017111//nucleoside-triphosphatase activity;GO:0032559;GO:0004779//sulfate adenylyltransferase activity	GO:0006790//sulfur compound metabolic process;GO:0009207	K00956//sulfate adenylyltransferase subunit 1 [EC:2.7.7.4]
MAS2736GL003687	543	10	2.00843917379982	48	10.0983574971039	2.32997398229554	Up	1.066476e-07	2.01824103510351e-07	0	0	-	-	-	-	0	0	-	-	-	-	-	-	-	-
MAS2736GL004280	351	552	171.510405754434	1060	344.991251672784	1.00826366913413	Up	1.318362e-42	5.87880404029692e-42	1946	589.458370345435	1.78109381933197	Up	1.398294e-173	1.16099935485148e-172	1529	477.302629222501	1.47660817430422	Up	9.93342e-107	7.98479508045977e-106	-	-	-	-
MAS2736GL004021	258	113	47.7658214206136	0	0	-	-	-	-	336	138.464037471138	1.5354607416926	Up	1.029618e-25	3.05966567965982e-25	0	0	-	-	-	-	-	GO:0016744	-	K11258//acetolactate synthase II small subunit [EC:2.2.1.6]
MAS2736GL000158	1242	281	24.6742088933895	1170	107.615195609989	2.12480607071159	Up	2.59088e-138	2.76513969543147e-137	1214	103.923678457389	2.07444866736378	Up	2.84304e-133	2.03775499487179e-132	833	73.4880736464649	1.57450630486621	Up	1.194564e-64	6.61265243271768e-64	-	-	-	K00754//[EC:2.4.1.-];K08256//phosphatidylinositol alpha-mannosyltransferase [EC:2.4.1.57];K15521//D-inositol-3-phosphate glycosyltransferase [EC:2.4.1.250];K00743//N-acetyllactosaminide 3-alpha-galactosyltransferase [EC:2.4.1.87]
MAS2736GL001739	1908	203	11.6031573212149	0	0	-	-	-	-	0	0	-	-	-	-	447	25.669807418944	1.14555504371973	Up	2.0566e-22	5.98024504504505e-22	-	-	-	-
MAS2736GL001779	288	5644	2137.23870431629	17225	6832.44392961335	1.6766536663435	Up	0	0	1994	736.122488892008	-1.53773029687004	Down	0	0	18939	7205.39865310155	1.75333020360847	Up	0	0	GO:0030529//ribonucleoprotein complex	-	GO:0008152//metabolic process	K05808//putative sigma-54 modulation protein
MAS2736GL003402	813	64751	8685.89244820327	0	0	-	-	-	-	8996	1176.45771144977	-2.88422462607424	Down	0	0	0	0	-	-	-	-	-	-	GO:0051234//establishment of localization	K05772//tungstate transport system substrate-binding protein
MAS2736GL003054	2907	2040	76.5321032542667	0	0	-	-	-	-	4900	179.212569998334	1.2275348783601	Up	1.75933e-250	1.86284613383838e-249	0	0	-	-	-	-	-	GO:0017111//nucleoside-triphosphatase activity;GO:0003676//nucleic acid binding;GO:0032559	-	K03580//ATP-dependent helicase HepA [EC:3.6.4.-]
MAS2736GL003921	963	20	2.26496878789886	49	5.81271629295266	1.35972132568959	Up	0.00020996	0.000329065150950429	0	0	-	-	-	-	0	0	-	-	-	-	-	GO:0003676//nucleic acid binding;GO:0003824//catalytic activity	GO:0006259//DNA metabolic process	K07484//transposase;K04763//integrase/recombinase XerD
MAS2736GL002763	936	4397	512.31742805859	0	0	-	-	-	-	1644	186.742592660823	-1.45598695220193	Down	1.720394e-300	2.061032012e-299	0	0	-	-	-	-	-	GO:0016209//antioxidant activity;GO:0043169//cation binding	-	K07223//putative iron-dependent peroxidase
MAS2736GL000565	2010	44	2.38734471345399	622	35.3511593202411	3.88827872795505	Up	6.9145e-138	7.34229103535353e-137	0	0	-	-	-	-	1343	73.2105067523997	4.93857191051173	Up	0	0	GO:0016020//membrane	-	-	K02014//iron complex outermembrane recepter protein
MAS2736GL002296	381	470	134.533795681221	210	62.9656444332218	-1.09533185243713	Down	2.25912e-21	6.59694416666667e-21	0	0	-	-	-	-	213	61.2559226237824	-1.13504738661758	Down	4.75076e-23	1.40282821674877e-22	-	-	GO:0009058//biosynthetic process	K00997//holo-[acyl-carrier protein] synthase [EC:2.7.8.7]
MAS2736GL003663	321	452	153.564883819543	0	0	-	-	-	-	205	67.8994487265287	-1.17737658158072	Down	7.54638e-24	2.17919912809917e-23	2646	903.188221242644	2.55617832358507	Up	0	0	-	GO:0022892;GO:0022857//transmembrane transporter activity;GO:0016787//hydrolase activity	-	K01533//Cu2+-exporting ATPase [EC:3.6.3.4];K07798//Cu(I)/Ag(I) efflux system membrane protein CusB
MAS2736GL001623	4302	1041	26.389966357499	2530	67.1830086100767	1.348106892744	Up	1.192142e-156	1.39636688300836e-155	0	0	-	-	-	-	2502	63.7250752594514	1.27187166058799	Up	1.779416e-138	1.76095036226415e-137	-	-	-	-
MAS2736GL001721	1641	182751	12145.3404769008	47425	3301.47560094179	-1.87922004530909	Down	0	0	51495	3336.36764616282	-1.86405275606223	Down	0	0	59652	3982.99614317053	-1.60847694657168	Down	0	0	GO:0044424//intracellular part	GO:0005515//protein binding;GO:0032559	GO:0006457//protein folding	K04077//chaperonin GroEL
MAS2736GL000877	1020	299	31.9690351902566	0	0	-	-	-	-	0	0	-	-	-	-	888	95.3907474429672	1.57717413187359	Up	5.76028e-69	3.35230719556172e-68	-	GO:0048037//cofactor binding;GO:0016836//hydro-lyase activity	GO:0006139//nucleobase-containing compound metabolic process	K01710//dTDP-glucose 4,6-dehydratase [EC:4.2.1.46]
MAS2736GL000864	1656	783	51.5655842442811	2245	154.869303938734	1.58657080879922	Up	3.58926e-177	4.53238387387387e-176	0	0	-	-	-	-	2031	134.382602859517	1.3818659667267	Up	6.71584e-128	6.16622858643326e-127	-	GO:0016747//transferase activity, transferring acyl groups other than amino-acyl groups;GO:0046912//transferase activity, transferring acyl groups, acyl groups converted into alkyl on transfer	GO:0009060//aerobic respiration;GO:0044262//cellular carbohydrate metabolic process	K01638//malate synthase [EC:2.3.3.9]
MAS2736GL001659	618	223	39.3527331903311	457	84.4767230064669	1.10209003159951	Up	4.55404e-22	1.35621375354108e-21	68	11.6987068182388	-1.75011477734093	Down	1.76313e-21	4.91542825132979e-21	0	0	-	-	-	-	-	GO:0003677//DNA binding	GO:0006351//transcription, DNA-dependent;GO:0007165//signal transduction	K13041//two-component system, LuxR family, response regulator TtrR
MAS2736GL000498	1254	1247	108.449469043262	3629	330.596891129147	1.60805016811141	Up	1.004788e-290	1.83701458260869e-289	4086	346.432194913477	1.67555002023259	Up	0	0	4450	388.8265681743	1.84210381063304	Up	0	0	-	-	-	K08305//membrane-bound lytic murein transglycosylase B [EC:3.2.1.-]
MAS2736GL003463	1128	7	0.67677990244797	41	4.15225570622829	2.61713665902223	Up	1.57517e-07	2.958280415364e-07	32	3.01618723974616	2.15596735927142	Up	5.90028e-05	9.84084090692124e-05	0	0	-	-	-	-	GO:0009425//bacterial-type flagellum basal body	-	-	K02394//flagellar P-ring protein precursor FlgI
MAS2736GL001952	1368	351	27.9820502523413	1528	127.598800084934	2.18904118419293	Up	6.47558e-187	8.53599181818182e-186	2159	167.796912159409	2.58414258904697	Up	8e-307	9.83695014662756e-306	1406	112.614076842392	2.00881359848956	Up	1.601512e-150	1.66335256237624e-149	-	-	GO:0015807//L-amino acid transport	K03310//alanine or glycine:cation symporter, AGCS family
MAS2736GL000657	351	125	38.8384071001888	55	17.9004894735879	-1.11748499467568	Down	7.01564e-07	1.27875016038145e-06	0	0	-	-	-	-	0	0	-	-	-	-	-	-	-	-
[truncated: 439 more rows]
